# Supplementary material for: Epigenetic and transcriptional analysis reveals a core transcriptional program conserved in clonal prostate cancer metastases
Source: Mol Oncol. 2021 Mar 11;15(7):1942–55. doi: 10.1002/1878-0261.12923 (PMC8253095; doi:10.1002/1878-0261.12923)
Supplement: Supplementary file 5 — Table S1. SeqPos DNA motif enrichment at AR sites (shared and sample‐specific). [file MOL2-15-1942-s004.xlsx]

## Sheet: severson_supplemental_table1
SeqPos DNA motif enrichment AR sites (shared and sample-specific)
shared-AR sites					M40_Lung-only sites					M38_PLN-only sites					M45_HLN-only sites					M5_Liver-only sites
DNA binding domain family	factor	hits	zscore		DNA binding domain family	factor	hits	zscore		DNA binding domain family	factor	hits	zscore		DNA binding domain family	factor	hits	zscore		DNA binding domain family	factor	hits	zscore
Hormone-nuclear Receptor Family	NR3C1	23854	-124.211		Hormone-nuclear Receptor Family	NR3C1	2596	-34.407		Forkhead Domain Family	FOXA1	5833	-46.091		Ets Domain Family	ELK1	1018	-11.868		Hormone-nuclear Receptor Family	NR3C1	4972	-67.835
Hormone-nuclear Receptor Family	AR	18778	-121.143		Hormone-nuclear Receptor Family	AR	1865	-31.466		Forkhead Domain Family	FOXA2	4400	-41.128		Ets Domain Family	GABPA	895	-11.6		Hormone-nuclear Receptor Family	PGR	9025	-63.321
Forkhead Domain Family	FOXA1	28690	-118.958		Hormone-nuclear Receptor Family	PGR	2770	-31.128		Forkhead Domain Family	FOXD2	10647	-38.746		Leucine Zipper Family	FOS	314	-11.464		Hormone-nuclear Receptor Family	AR	6919	-63.213
Hormone-nuclear Receptor Family	PGR	26930	-115.512		Hormone-nuclear Receptor Family	NR3C2	1945	-28.941		Forkhead Domain Family	FOXB1	5323	-37.904		Leucine Zipper Family	JUND	175	-11.307		Forkhead Domain Family	FOXA1	7460	-61.952
Forkhead Domain Family	FOXA2	30297	-113.035		Forkhead Domain Family	FOXA1	2747	-25.678		Forkhead Domain Family	FOXP1	7143	-36.029		Ets Domain Family	ERG	685	-11.279		Hormone-nuclear Receptor Family	NR3C2	5555	-59.533
Hormone-nuclear Receptor Family	NR3C2	23054	-111.029		Forkhead Domain Family	FOXA2	2737	-24.716		Forkhead Domain Family	FOXL1	9989	-35.941		Leucine Zipper Family	FOSL1	237	-10.963		Forkhead Domain Family	FOXA2	8023	-58.926
Forkhead Domain Family	FOXD2	36111	-98.317		Forkhead Domain Family	FOXL1	3474	-18.955		Hormone-nuclear Receptor Family	NR3C1	3066	-34.755		Leucine Zipper Family	JUNB	208	-10.876		Forkhead Domain Family	FOXD2	7896	-53.458
Forkhead Domain Family	FOXB1	20741	-94.768		Forkhead Domain Family	FOXB1	1628	-18.552		Hormone-nuclear Receptor Family	AR	3718	-33.031		Ets Domain Family	ELF1	884	-10.866		Forkhead Domain Family	FOXL1	8481	-52.453
Forkhead Domain Family	FOXL1	36795	-92.913		Forkhead Domain Family	FOXP1	3013	-17.863		Forkhead Domain Family	FOXP3	8593	-32.807		Ets Domain Family	ETV1	1207	-10.837		Forkhead Domain Family	FOXB1	5844	-52.134
Forkhead Domain Family	FOXP1	34256	-91.792		Forkhead Domain Family	FOXD1	3652	-17.18		Forkhead Domain Family	FOXD1	8711	-32.764		Leucine Zipper Family	JUN	191	-10.232		Forkhead Domain Family	FOXP1	7595	-50.763
Forkhead Domain Family	FOXD1	34378	-77.743		Forkhead Domain Family	FOXP3	2658	-16.225		Hormone-nuclear Receptor Family	PGR	5301	-30.626		Ets Domain Family	ETV6	1529	-10.207		Forkhead Domain Family	FOXP3	7804	-46.538
Forkhead Domain Family	FOXO3	35417	-72.567		Forkhead Domain Family	FOXI1	2766	-15.594		Hormone-nuclear Receptor Family	NR3C2	2450	-30.049		Ets Domain Family	ELK3	1207	-10.111		Forkhead Domain Family	FOXD1	8070	-43.066
Forkhead Domain Family	FOXF2	33932	-66.718		Forkhead Domain Family	FOXO3	2938	-13.585		Forkhead Domain Family	FOXO3	8946	-29.108		Hormone-nuclear Receptor Family	AR	155	-9.544		Forkhead Domain Family	FOXO3	8817	-40.668
Forkhead Domain Family	FOXI1	32115	-66.528		Forkhead Domain Family	FOXH1	2818	-13.103		Ets Domain Family	ELF5	5701	-28.209		Ets Domain Family	ETS1	1440	-9.474		Forkhead Domain Family	FOXF2	9429	-39.942
Nuclear Factor I-CCAAT-binding Transcription Factor (NFI-CTF) Family	NFIC	32401	-62.522		Nuclear Factor I-CCAAT-binding Transcription Factor (NFI-CTF) Family	NFIA	1588	-12.939		Forkhead Domain Family	FOXF2	9324	-27.697		Ets Domain Family	ELK4	743	-9.198		Forkhead Domain Family	FOXI1	8740	-38.451
Nuclear Factor I-CCAAT-binding Transcription Factor (NFI-CTF) Family	NFIA	18157	-55.776		Nuclear Factor I-CCAAT-binding Transcription Factor (NFI-CTF) Family	NFIX	1684	-12.824		Forkhead Domain Family	FOXI1	8209	-25.686		Ets Domain Family	ELF4	1241	-9.011		Nuclear Factor I-CCAAT-binding Transcription Factor (NFI-CTF) Family	NFIC	7637	-30.417
Nuclear Factor I-CCAAT-binding Transcription Factor (NFI-CTF) Family	NFIX	13095	-51.308		Nuclear Factor I-CCAAT-binding Transcription Factor (NFI-CTF) Family	NFIB	1769	-11.909		Nuclear Factor I-CCAAT-binding Transcription Factor (NFI-CTF) Family	NFIC	8782	-25.54		Ets Domain Family	ETV5	1396	-8.961		Nuclear Factor I-CCAAT-binding Transcription Factor (NFI-CTF) Family	NFIA	4088	-30.23
Forkhead Domain Family	FOXC1	7687	-49.711		Nuclear Factor I-CCAAT-binding Transcription Factor (NFI-CTF) Family	NFIC	3525	-11.81		Ets Domain Family	EHF	7651	-23.672		Leucine Zipper Family	CEBPE	206	-8.919		Forkhead Domain Family	FOXC1	1213	-25.32
Nuclear Factor I-CCAAT-binding Transcription Factor (NFI-CTF) Family	NFIB	22140	-47.441		Forkhead Domain Family	FOXC1	804	-11.677		Ets Domain Family	ELK1	10281	-22.099		Ets Domain Family	EHF	1479	-8.908		Forkhead Domain Family	FOXC2	1548	-23.773
Forkhead Domain Family	FOXC2	6734	-46.42		CP2 Transcription Factor Domain Family	GRHL1	2215	-11.608		Homeodomain Family	HOXB13	5874	-21.871		Ets Domain Family	ETV4	1238	-8.863		Nuclear Factor I-CCAAT-binding Transcription Factor (NFI-CTF) Family	NFIX	2405	-23.005
CP2 Transcription Factor Domain Family	GRHL1	21147	-40.592		Leucine Zipper Family	JUND	871	-11.143		Homeodomain Family	HOXC13	3964	-21.565		Hormone-nuclear Receptor Family	PGR	359	-8.825		Nuclear Factor I-CCAAT-binding Transcription Factor (NFI-CTF) Family	NFIB	4514	-21.826
Forkhead Domain Family	FOXD3	25930	-38.475		Forkhead Domain Family	FOXF2	3012	-11.084		Homeodomain Family	HOXD13	3072	-21.535		Ets Domain Family	ELF5	702	-8.753		Forkhead Domain Family	FOXJ2	6968	-21.228
Ets Domain Family	ELF5	23752	-36.535		Forkhead Domain Family	FOXC2	1085	-10.531		Ets Domain Family	ELF2	7203	-21.267		Leucine Zipper Family	ATF3	445	-8.738		Forkhead Domain Family	FOXD3	8352	-20.48
Homeodomain Family	HOXB13	22333	-36.252		Leucine Zipper Family	JUNB	560	-10.332		Ets Domain Family	ELK4	9243	-20.968		Forkhead Domain Family	FOXA1	187	-8.684		Leucine Zipper Family	JUNB	1009	-20.48
Homeodomain Family	HOXD13	14737	-34.688		Forkhead Domain Family	FOXD2	520	-9.979		Nuclear Factor I-CCAAT-binding Transcription Factor (NFI-CTF) Family	NFIA	4625	-20.919		Hormone-nuclear Receptor Family	NR3C1	121	-8.648		Homeodomain Family	HOXB13	6119	-20.048
Ets Domain Family	ETS1	37444	-33.573		Ets Domain Family	ETS1	3785	-9.846		Ets Domain Family	FEV	11271	-20.597		Ets Domain Family	ELF3	1126	-8.636		Leucine Zipper Family	JUND	1851	-19.836
High Mobility Group (Box) Family	SOX10	38092	-33.395		Leucine Zipper Family	JDP2	481	-9.706		Runt Domain Family	RUNX1	2889	-20.464		Ets Domain Family	ETV3	1414	-8.471		Leucine Zipper Family	FOSL1	904	-18.486
Ets Domain Family	ERG	32023	-33.163		High Mobility Group (Box) Family	SOX10	3672	-9.515		Ets Domain Family	ELF3	8486	-20.448		Ets Domain Family	GABPB1	570	-8.437		Homeodomain Family	HOXD13	3817	-18.427
Homeodomain Family	HOXC13	11958	-32.978		Leucine Zipper Family	DBP	832	-9.078		Ets Domain Family	ETV2	11161	-20.388		Ets Domain Family	ELF2	372	-8.436		Homeodomain Family	HOXC13	5883	-17.873
Homeodomain Family	HOXA13	15424	-32.455		Ets Domain Family	ELF5	1272	-9.029		Ets Domain Family	ETS2	4937	-20.369		Helix-Loop-Helix Family	USF1	368	-8.355		Forkhead Domain Family	FOXG1	6961	-17.413
Ets Domain Family	ELK1	27406	-32.192		Ets Domain Family	ERG	3936	-8.794		Ets Domain Family	ELK3	9165	-20.219		Leucine Zipper Family	CEBPD	209	-8.335		BetaBetaAlpha-zinc finger Family	ZSCAN4	9927	-17.345
Ets Domain Family	ELK4	33033	-32.13		Leucine Zipper Family	FOSL1	386	-8.706		Homeodomain Family	HOXA13	2565	-19.909		Ets Domain Family	FEV	866	-8.207		Homeodomain Family	HOXA13	5431	-17.042
Ets Domain Family	ELK3	38830	-30.992		High Mobility Group (Box) Family	SOX4	1521	-8.621		Ets Domain Family	ETV4	11200	-19.896		Leucine Zipper Family	CEBPG	240	-8.186		Forkhead Domain Family	FOXJ3	6163	-17.032
Leucine Zipper Family	JUND	4818	-30.868		Ets Domain Family	FEV	3191	-8.494		Forkhead Domain Family	FOXH1	7128	-19.846		Leucine Zipper Family	ATF4	311	-8.122		Leucine Zipper Family	JDP2	1404	-16.422
Leucine Zipper Family	FOSL1	3652	-30.845		Ets Domain Family	ELK1	3897	-8.132		Ets Domain Family	ELF1	6410	-19.058		Ets Domain Family	ERF	501	-7.921		Homeodomain Family	CDX1	7982	-16.193
Ets Domain Family	FEV	35591	-30.69		Leucine Zipper Family	JUN	347	-8.118		Ets Domain Family	GABPA	8838	-19.041		Leucine Zipper Family	BACH1	136	-7.852		Leucine Zipper Family	JUN	578	-16.1
Ets Domain Family	ETV4	31309	-30.688		Ets Domain Family	ETV2	3405	-7.899		Nuclear Factor I-CCAAT-binding Transcription Factor (NFI-CTF) Family	NFIX	2779	-18.831		Hormone-nuclear Receptor Family	NR3C2	298	-7.535		Leucine Zipper Family	FOS	563	-15.948
Leucine Zipper Family	JUNB	4617	-30.326		Forkhead Domain Family	FOXJ3	1086	-7.868		Homeodomain Family	HOXC10	6100	-18.687		Ets Domain Family	ETV2	1117	-7.514		Homeodomain Family	HOXC10	5529	-15.527
Ets Domain Family	EHF	32069	-29.915		Leucine Zipper Family	FOS	536	-7.827		Ets Domain Family	ETV6	5021	-18.606		Leucine Zipper Family	BACH2	172	-7.511		High Mobility Group (Box) Family	SRY	8777	-15.099
Ets Domain Family	GABPA	27768	-29.49		Helix-Loop-Helix Family	TFAP2C	536	-7.749		Runt Domain Family	RUNX3	2553	-18.402		BetaBetaAlpha-zinc finger Family	SP3	960	-7.463		Homeodomain Family	CDX2	4883	-14.392
Ets Domain Family	ERF	37367	-29.25		Ets Domain Family	ETV4	2447	-7.731		CP2 Transcription Factor Domain Family	GRHL1	8034	-17.719		Nuclear Factor I-CCAAT-binding Transcription Factor (NFI-CTF) Family	NFIC	721	-7.382		High Mobility Group (Box) Family	SOX10	9885	-14.347
Ets Domain Family	ETV2	39571	-29.058		Leucine Zipper Family	NFE2	391	-7.731		Nuclear Factor I-CCAAT-binding Transcription Factor (NFI-CTF) Family	NFIB	4826	-17.38		Leucine zipper Family	MAF	161	-7.337		Leucine Zipper Family	BACH1	592	-14.166
Ets Domain Family	ELF2	23080	-28.738		Ets Domain Family	ELK4	3034	-7.656		Homeodomain Family	CDX2	5714	-17.377		Leucine Zipper Family	JDP2	71	-7.327		CP2 Transcription Factor Domain Family	GRHL1	4865	-13.785
Leucine Zipper Family	JUN	3556	-28.359		Ets Domain Family	ELF2	3024	-7.635		Homeodomain Family	CDX1	6240	-17.207		Leucine Zipper Family	NFE2	177	-7.198		Leucine Zipper Family	BACH2	1034	-13.563
Ets Domain Family	ELF3	27326	-28.357		Forkhead Domain Family	FOXG1	2791	-7.554		Forkhead Domain Family	FOXC1	799	-16.925		Hormone-nuclear Receptor Family	NR2C2	1430	-7.053		Homeodomain Family	IRX2	7249	-13.41
Leucine Zipper Family	DBP	9961	-28.163		High Mobility Group (Box) Family	TCF7L2	928	-7.456		Ets Domain Family	ERF	9303	-16.668		High Mobility Group (Box) Family	HMGN1	352	-6.944		BetaBetaAlpha-zinc finger Family	ZNF435	8846	-13.31
Leucine Zipper Family	FOS	3176	-28.088		Homeodomain Family	HOXD13	602	-7.455		Ets Domain Family	ELF4	8456	-16.624		Nuclear Factor I-CCAAT-binding Transcription Factor (NFI-CTF) Family	NFIB	754	-6.887		Homeodomain Family	NKX2-3	6529	-11.837
Homeodomain Family	CDX1	21030	-28.038		CP2 Transcription Factor Domain Family	TFCP2	2501	-7.394		Helix-Loop-Helix Family	USF1	2605	-16.531		Forkhead Domain Family	FOXA2	238	-6.813		Helix-Loop-Helix Family	MYF6	9962	-11.336
Ets Domain Family	ELF1	26431	-27.813		Forkhead Domain Family	FOXD3	2368	-7.318		Ets Domain Family	ETV3	7293	-15.927		Forkhead Domain Family	FOXI1	275	-6.795		Sand Domain Family	GMEB2	8137	-11.32
Homeodomain Family	CDX2	17814	-27.036		Ets Domain Family	EHF	1454	-7.267		Ets Domain Family	ETV5	9600	-15.43		Helix-Loop-Helix Family	TFEB	81	-6.749		Leucine Zipper Family	NFE2	1643	-11.296
High Mobility Group (Box) Family	SOX4	19809	-26.504		Ets Domain Family	ELK3	2524	-7.12		Ets Domain Family	ETV7	5082	-15.42		Helix-Loop-Helix Family	MAX	131	-6.661		Homeodomain Family	IRX5	7149	-10.759
BetaBetaAlpha-zinc finger Family	ZSCAN4	41328	-26.422		Leucine Zipper Family	BACH1	221	-6.989		Helix-Loop-Helix Family	TFEB	3905	-14.764		BetaBetaAlpha-zinc finger Family	SP2	341	-6.62		Forkhead Domain Family	FOXO6	3152	-10.725
Homeodomain Family	HOXC10	18318	-26.393		Ets Domain Family	ELF3	1499	-6.942		Forkhead Domain Family	FOXC2	1161	-14.753		Leucine Zipper Family	CEBPA	289	-6.496		Forkhead Domain Family	FOXK1	9602	-10.706
BetaBetaAlpha-zinc finger Family	ZNF435	22402	-26.272		Ets Domain Family	ETV7	3890	-6.703		High Mobility Group (Box) Family	SOX10	11399	-14.139		BetaBetaAlpha-zinc finger Family	KLF16	480	-6.45		Helix-Loop-Helix Family	HIF1A	2023	-10.404
Forkhead Domain Family	FOXJ2	28025	-25.168		Helix-Loop-Helix Family	TCF4	755	-6.67		Forkhead Domain Family	FOXD3	7448	-13.199		Leucine Zipper Family	NFIL3	226	-6.408		Homeodomain Family	HOXC12	6353	-10.39
Forkhead Domain Family	FOXG1	21009	-24.721		Ets Domain Family	ETV5	2289	-6.514		Homeodomain Family	HOXB9	4968	-13.106		Ets Domain Family	ETS2	948	-6.393		Homeodomain Family	MEIS2	7799	-10.241
Leucine Zipper Family	JDP2	6014	-24.644		Homeodomain Family	HOXB13	869	-6.431		Stat Protein Family	STAT1	9099	-13.023		Nuclear Factor I-CCAAT-binding Transcription Factor (NFI-CTF) Family	NFIX	261	-6.276		Leucine Zipper Family	NFE2L2	3447	-10.21
High Mobility Group (Box) Family	TCF7L2	12549	-24.465		BetaBetaAlpha-zinc finger Family	SCRT1	2792	-6.296		Helix-Loop-Helix Family	TFE3	4184	-12.937		Helix-Loop-Helix Family	BHLHE41	190	-6.204		Leucine Zipper Family	DBP	1410	-10.098
Forkhead Domain Family	FOXJ3	34193	-24.144		Leucine Zipper Family	BACH2	836	-6.236		Homeodomain Family	HOXC12	3584	-12.909		Forkhead Domain Family	FOXD3	194	-6.188		Forkhead Domain Family	FOXO1	2702	-10.075
Forkhead Domain Family	FOXK1	40966	-23.998		High Mobility Group (Box) Family	LEF1	758	-6.211		Leucine Zipper Family	ATF3	2287	-12.732		Leucine Zipper Family	CEBPB	310	-6.161		Homeodomain Family	MEIS3	7868	-9.9
Ets Domain Family	ELF4	34860	-23.778		MH1 Domain Family	SMAD1	729	-6.099		Helix-Loop-Helix Family	TFEC	2953	-12.081		Forkhead Domain Family	FOXD2	127	-6.058		Homeodomain Family	IRX4	8413	-9.65
Ets Domain Family	ETS2	15815	-23.677		Helix-Loop-Helix Family	TFAP2A	1496	-6.083		Stat Protein Family	STAT4	5651	-11.571		Forkhead Domain Family	FOXP3	134	-5.982		Helix-Loop-Helix Family	CLOCK	2857	-9.449
High Mobility Group (Box) Family	SRY	38186	-23.276		Sand Domain Family	GMEB2	2881	-5.985		Hormone-nuclear Receptor Family	NR2C2	11901	-11.518		Helix-Loop-Helix Family	TFE3	183	-5.876		Helix-Loop-Helix Family	EPAS1	2838	-9.356
Helix-Loop-Helix Family	USF1	8402	-23.252		Ets Domain Family	GABPA	3821	-5.921		Ets Domain Family	GABPB1	3311	-11.247		Homeodomain Family	PAX2	407	-5.773		CP2 Transcription Factor Domain Family	TFCP2	9169	-9.175
Helix-Loop-Helix Family	TFEB	18631	-22.932		Ets Domain Family	ELF4	2108	-5.892		High Mobility Group (Box) Family	TCF7L2	2644	-11.009		Forkhead Domain Family	FOXP1	173	-5.768		Ets Domain Family	ELK4	3093	-9.117
Leucine Zipper Family	BACH2	3598	-22.776		Homeodomain Family	HOXA13	1499	-5.877		Helix-Loop-Helix Family	MAX	8211	-10.929		Ets Domain Family	ETV7	590	-5.754		Leucine zipper Family	BATF	1725	-9.019
Helix-Loop-Helix Family	TCF4	14037	-22.581		Helix-Loop-Helix Family	MSC	3930	-5.72		Helix-Loop-Helix Family	BHLHE41	1724	-10.908		Helix-Loop-Helix Family	TFAP2C	907	-5.705		Loop-Sheet-Helix Family	TP73	9147	-8.925
Ets Domain Family	ETV6	14947	-22.503		Ets Domain Family	ELF1	2296	-5.63		Ets Domain Family	SPIB	8330	-10.895		Transcription Factor Family	E2F6	1572	-5.683		Helix-Loop-Helix Family	MSC	9831	-8.853
Helix-Loop-Helix Family	BHLHB2	11736	-22.405		Leucine zipper Family	BATF	1780	-5.47		Ets Domain Family	ETV1	3622	-10.271		Helix-Loop-Helix Family	TFAP2A	918	-5.657		Ets Domain Family	ELF5	2956	-8.814
Ets Domain Family	ETV7	41094	-22.366		Hormone-nuclear Receptor Family	NR4A1	3940	-5.461		Stat Protein Family	STAT6	11926	-10.173		BetaBetaAlpha-zinc finger Family	SP1	1180	-5.614		Ets Domain Family	ETS1	2603	-8.811
Leucine Zipper Family	BACH1	4176	-22.366		Homeodomain Family	CDX2	120	-5.281		Homeodomain Family	HOXA10	4345	-10.161		Helix-Loop-Helix Family	MYC	811	-5.584		Forkhead Domain Family	FOXO4	1697	-8.804
Ets Domain Family	ETV5	23024	-22.11		Leucine zipper Family	MAF	432	-5.269		BetaBetaAlpha-zinc finger Family	ZNF435	5631	-10.113		Helix-Loop-Helix Family	HEY1	1601	-5.534		Ets Domain Family	ERG	147	-8.732
Leucine Zipper Family	NFE2	4382	-22.029		Interferon Regulatory Factor	IRF4	995	-5.265		Helix-Loop-Helix Family	BHLHB2	3408	-9.985		Helix-Loop-Helix Family	TFEC	85	-5.502		Leucine Zipper Family	TEF	5070	-8.695
Ets Domain Family	ETV3	29323	-21.373		Ets Domain Family	ERF	2759	-5.26		Forkhead Domain Family	FOXJ3	7401	-9.686		Forkhead Domain Family	FOXB1	267	-5.431		Homeodomain Family	NKX3-1	8103	-8.671
Helix-Loop-Helix Family	MNT	33329	-21.248		Hormone-nuclear Receptor Family	NR1H4	3609	-5.249		Stat Protein Family	STAT5A	7082	-9.591		BetaBetaAlpha-zinc finger Family	ZBTB7B	724	-5.394		RFX Domain Family	RFX2	6674	-8.666
Helix-Loop-Helix Family	TFE3	18920	-20.85		Helix-Loop-Helix Family	TCF3	2887	-5.229		Leucine Zipper Family	JUNB	632	-9.566		Forkhead Domain Family	FOXD1	202	-5.384		Helix-Loop-Helix Family	BHLHB2	2259	-8.632
Stat Protein Family	STAT1	26347	-20.8		Homeodomain Family	HOXC10	630	-5.228		Helix-Loop-Helix Family	MYC	9495	-9.508		CP2 Transcription Factor Domain Family	TFCP2	245	-5.367		Interferon Regulatory Factor	IRF4	1942	-8.602
Sand Domain Family	GMEB2	31578	-20.458		Homeodomain Family	HOXC13	737	-5.211		Ets Domain Family	SPI1	3914	-9.506		Helix-Loop-Helix Family	MLXIPL	94	-5.296		Ets Domain Family	ETV7	1766	-8.556
Helix-Loop-Helix Family	BHLHB3	9131	-20.36		BetaBetaAlpha-zinc finger Family	ZNF435	506	-5.182		BetaBetaAlpha-zinc finger Family	SP4	1246	-9.499		BetaBetaAlpha-zinc finger Family	SP8	441	-5.269		Helix-Loop-Helix Family	ARNT	1645	-8.516
BetaBetaAlpha-zinc finger Family	MTF1	24656	-20.144		BetaBetaAlpha-zinc finger Family	ZSCAN4	3003	-5.057		Helix-Loop-Helix Family	TCF4	1343	-9.446		Helix-Loop-Helix Family	MNT	159	-5.192		Ets Domain Family	ELK1	5221	-8.509
Stat Protein Family	STAT4	15474	-19.973		Transcription Factor Family	HSF1	1273	-5.047		Homeodomain Family	HOXA9	4921	-9.384		Helix-Loop-Helix Family	HEY2	234	-5.17		Transcription Factor Family	HSF1	513	-8.485
Helix-Loop-Helix Family	CLOCK	40535	-19.736		BetaBetaAlpha-zinc finger Family	SNAI2	3870	-4.925		Leucine Zipper Family	JUN	420	-9.336		Leucine Zipper Family	ATF2	946	-5.136		Ets Domain Family	ERF	5584	-8.403
Helix-Loop-Helix Family	TFEC	9781	-19.575		Hormone-nuclear Receptor Family	PPARA	3886	-4.919		High Mobility Group (Box) Family	SOX4	4331	-9.305		Helix-Loop-Helix Family	BHLHB2	47	-5.13		Homeodomain Family	HOXA10	8268	-8.352
BetaBetaAlpha-zinc finger Family	SP2	2463	-19.386		BetaBetaAlpha-zinc finger Family	SCRT2	3115	-4.877		Helix-Loop-Helix Family	CLOCK	2363	-9.277		Helix-Loop-Helix Family	BHLHB3	301	-5.129		Homeodomain Family	HOXD12	5894	-8.294
Helix-Loop-Helix Family	BHLHE41	5882	-19.117		Leucine Zipper Family	NFE2L2	3940	-4.747		Homeodomain Family	HOXD11	2933	-9.01		Forkhead Domain Family	FOXN1	1140	-5.121		Homeodomain Family	IRX6	6555	-8.243
Homeodomain Family	HOXC12	10422	-19.002		Helix-Loop-Helix Family	TFAP2B	1489	-4.737		Leucine Zipper Family	FOSL1	399	-8.99		Nuclear Factor I-CCAAT-binding Transcription Factor (NFI-CTF) Family	NFIA	499	-5.073		Leucine zipper Family	MAF	915	-8.136
Helix-Loop-Helix Family	MYF6	38454	-18.853		Stat Protein Family	STAT1	136	-4.651		Helix-Loop-Helix Family	MNT	7100	-8.967		Helix-Loop-Helix Family	MLX	77	-4.996		Ets Domain Family	GABPA	130	-8.068
Helix-Loop-Helix Family	MAX	18998	-18.833		High Mobility Group (Box) Family	TCF7L1	1253	-4.616		Helix-Loop-Helix Family	BHLHB3	1469	-8.751		Forkhead Domain Family	FOXL1	102	-4.94		Homeodomain Family	HOXC11	7267	-8.019
BetaBetaAlpha-zinc finger Family	ZBTB33	28561	-18.66		Helix-Loop-Helix Family	MYF6	3619	-4.602		Runt Domain Family	RUNX2	5276	-8.698		Leucine Zipper Family	HLF	253	-4.843		Ets Domain Family	ETV4	4116	-8.018
Helix-Loop-Helix Family	TFAP2C	8785	-18.577		Hormone-nuclear Receptor Family	NR2F6	1302	-4.565		Ets Domain Family	SPIC	8678	-8.639		BetaBetaAlpha-zinc finger Family	EGR1	319	-4.664		BetaBetaAlpha-zinc finger Family	SCRT1	9751	-7.997
BetaBetaAlpha-zinc finger Family	SCRT1	30180	-18.535		Ets Domain Family	ETS2	2905	-4.488		Stat Protein Family	STAT5B	8053	-8.574		High Mobility Group (Box) Family	TCF7L2	87	-4.614		BetaBetaAlpha-zinc finger Family	SCRT2	9519	-7.968
Homeodomain Family	HOXB9	17429	-18.403		Leucine Zipper Family	CEBPA	3502	-4.477		High Mobility Group (Box) Family	HMGN1	934	-8.568		Helix-Loop-Helix Family	TCF4	93	-4.596		Helix-Loop-Helix Family	BHLHB3	2460	-7.843
Helix-Loop-Helix Family	MYC	24376	-18.195		Helix-Loop-Helix Family	TFAP4	966	-4.474		Helix-Loop-Helix Family	MLXIPL	3363	-8.516		Helix-Loop-Helix Family	TFAP2B	1589	-4.554		Helix-Loop-Helix Family	MNT	7131	-7.793
Helix-Loop-Helix Family	HIF1A	32839	-17.907		Helix-Loop-Helix Family	NEUROD1	2124	-4.433		BetaBetaAlpha-zinc finger Family	SP2	965	-8.438		BetaBetaAlpha-zinc finger Family	EGR2	1247	-4.509		Homeodomain Family	HOXD11	6934	-7.684
Helix-Loop-Helix Family	EPAS1	12004	-17.88		Ets Domain Family	ETV6	1094	-4.377		Leucine Zipper Family	FOS	534	-8.433		Helix-Loop-Helix Family	E4F1	330	-4.436		Ets Domain Family	FEV	3967	-7.648
Grainyhead	TFCP2L1	16408	-17.707		Homeodomain Family	TEAD3	1149	-4.345		Transcription Factor Family	E2F6	1168	-8.232		Sand Domain Family	GMEB2	776	-4.433		BetaBetaAlpha-zinc finger Family	ZBTB33	7422	-7.627
Forkhead Domain Family	FOXO6	29840	-17.591		High Mobility Group (Box) Family	SOX9	2578	-4.277		Forkhead Domain Family	FOXO1	1670	-8.177		Helix-Loop-Helix Family	SREBF2	29	-4.349		BetaBetaAlpha-zinc finger Family	MTF1	9715	-7.6
Leucine Zipper Family	ATF3	6528	-17.368							Forkhead Domain Family	FOXO6	1717	-7.976		BetaBetaAlpha-zinc finger Family	MAZ	1045	-4.314		Leucine Zipper Family	MAFF	1540	-7.159
Homeodomain Family	PAX2	16586	-17.287							Ets Domain Family	SFPI1	3705	-7.886		Helix-Loop-Helix Family	ARNT	486	-4.277		Ets Domain Family	ETV3	144	-7.156
BetaBetaAlpha-zinc finger Family	SCRT2	25889	-17.208							Helix-Loop-Helix Family	HEY1	1712	-7.88							Homeodomain Family	HOXB9	4799	-7.122
Helix-Loop-Helix Family	ARNT	10439	-16.96							Leucine Zipper Family	JUND	758	-7.839							Ets Domain Family	ELK3	3888	-7.111
Helix-Loop-Helix Family	TFAP2A	7720	-16.791							Helix-Loop-Helix Family	MYF6	11056	-7.773							Forkhead Domain Family	FOXH1	8383	-6.961
Helix-Loop-Helix Family	HEY2	40881	-16.7							High Mobility Group (Box) Family	SRY	9024	-7.768							Ets Domain Family	ETV1	346	-6.95
Loop-Sheet-Helix Family	TP73	23005	-16.596							Homeodomain Family	PAX2	3037	-7.691							Homeodomain Family	HOXA9	1401	-6.715
Forkhead Domain Family	FOXO1	12530	-16.313							RFX Domain Family	RFX5	9055	-7.651							Grainyhead	TFCP2L1	3025	-6.664
BetaBetaAlpha-zinc finger Family	SNAI2	29900	-15.875							Helix-Loop-Helix Family	HEY2	2360	-7.619							High Mobility Group (Box) Family	SOX9	6411	-6.564
Forkhead Domain Family	FOXO4	6526	-15.648							Forkhead Domain Family	FOXK1	8533	-7.618							Ets Domain Family	ELF1	106	-6.532
Helix-Loop-Helix Family	HEY1	8458	-15.625							BetaBetaAlpha-zinc finger Family	CTCF	2337	-7.583							Helix-Loop-Helix Family	TFEB	3619	-6.515
High Mobility Group (Box) Family	TCF7L1	21621	-15.516							Sand Domain Family	GMEB2	12243	-7.528							BetaBetaAlpha-zinc finger Family	SP2	306	-6.51
Leucine zipper Family	MAF	4102	-15.429							Homeodomain Family	HOXC11	4139	-7.442							Leucine Zipper Family	MAFB	8433	-6.46
Helix-Loop-Helix Family	MLXIPL	1615	-15.321							High Mobility Group (Box) Family	TCF7L1	2074	-7.367							Ets Domain Family	ELF2	314	-6.381
High Mobility Group (Box) Family	LEF1	10342	-15.271							High Mobility Group (Box) Family	LEF1	297	-7.305							High Mobility Group (Box) Family	SOX8	9259	-6.352
Leucine zipper Family	BATF	6735	-15.263							Helix-Loop-Helix Family	TCF3	925	-7.22							Loop-Sheet-Helix Family	TP63	9763	-6.336
Stat Protein Family	STAT5A	34457	-15.163							Helix-Loop-Helix Family	ARNT	2462	-7.16							Ets Domain Family	ETV2	9821	-6.228
Loop-Sheet-Helix Family	TP63	38547	-15.057							Homeodomain Family	HOXD12	2233	-7.127							Ets Domain Family	EHF	2445	-6.222
BetaBetaAlpha-zinc finger Family	SP4	2699	-14.946							RRM	CPEB1	923	-7.102							BetaBetaAlpha-zinc finger Family	IKZF1	3469	-6.196
Helix-Loop-Helix Family	HES7	41311	-14.684							Helix-Loop-Helix Family	NEUROD1	6913	-7.101							High Mobility Group (Box) Family	SOX5	8908	-6.136
Ets Domain Family	SPIB	35623	-14.672							BetaBetaAlpha-zinc finger Family	SP1	924	-7.026							Leucine Zipper Family	NRL	6548	-6.113
Helix-Loop-Helix Family	MSC	38184	-14.519							RFX Domain Family	RFX3	4686	-7.017							Helix-Loop-Helix Family	HES7	9971	-6.077
Ets Domain Family	GABPB1	13708	-14.442							Ets Domain Family	ERG	4804	-6.99							BetaBetaAlpha-zinc finger Family	REST	6230	-6.06
Transcription Factor Family	HSF1	38346	-14.405							Ets Domain Family	FLI1	4375	-6.986							Stat Protein Family	STAT1	5690	-6.021
Homeodomain Family	HOXD11	19009	-14.391							Grainyhead	TFCP2L1	2648	-6.663							Helix-Loop-Helix Family	HEY2	1701	-6.001
Stat Protein Family	STAT5B	34678	-14.37							Forkhead Domain Family	FOXO4	1311	-6.65							Helix-Loop-Helix Family	BHLHE22	1639	-5.945
Homeodomain Family	IRX2	40560	-14.369							NF-Y CCAAT-Binding Protein Family	NFYA	600	-6.583							Stat Protein Family	STAT4	6520	-5.907
MH1 Domain Family	SMAD1	13754	-14.209							RFX Domain Family	RFX4	5919	-6.583							RFX Domain Family	RFX5	4071	-5.904
Homeodomain Family	HOXA10	14213	-14.04							High Mobility Group (Box) Family	SOX9	6612	-6.552							High Mobility Group (Box) Family	SOX4	3641	-5.824
Helix-Loop-Helix Family	NEUROD1	25699	-13.754							Homeodomain Family	SIX5	232	-6.501							Ets Domain Family	ETS2	1755	-5.774
Leucine Zipper Family	NFE2L2	3055	-13.686							BetaBetaAlpha-zinc finger Family	ZNF143	599	-6.495							Loop-Sheet-Helix Family	TP53	9429	-5.772
Helix-Loop-Helix Family	HES5	41527	-13.606							Helix-Loop-Helix Family	EPAS1	4049	-6.451							Helix-Loop-Helix Family	TFEC	8364	-5.759
Homeodomain Family	HOXD12	20453	-13.567							Leucine Zipper Family	DBP	3468	-6.427							Leucine Zipper Family	MAFG	3991	-5.754
Interferon Regulatory Factor	IRF4	6375	-13.275							Helix-Loop-Helix Family	MLX	498	-6.412							Helix-Loop-Helix Family	MLXIPL	1924	-5.702
Leucine Zipper Family	MAFF	14867	-13.176							Forkhead Domain Family	FOXJ2	8877	-6.372							Transcription Factor Family	E2F6	590	-5.673
Hormone-nuclear Receptor Family	NR2C2	40940	-13.12							Transcription Factor Family	E2F1::TFDP1	11737	-6.361							High Mobility Group (Box) Family	SOX21	9704	-5.596
Homeodomain Family	NKX2-3	29614	-13.079							Helix-Loop-Helix Family	MSC	10349	-6.336							Ets Domain Family	ETV5	147	-5.579
Hormone-nuclear Receptor Family	NR2E1	34486	-12.906							BetaBetaAlpha-zinc finger Family	ZBTB33	2290	-6.313							Helix-Loop-Helix Family	MAX	5466	-5.566
RFX Domain Family	RFX5	38882	-12.902							Leucine Zipper Family	BACH2	1024	-6.259							Helix-Loop-Helix Family	OLIG1	1348	-5.556
Homeodomain Family	IRX5	36986	-12.779							BetaBetaAlpha-zinc finger Family	ZBTB7B	1502	-6.255							Leucine Zipper Family	HLF	4428	-5.546
Helix-Loop-Helix Family	MLX	13194	-12.762							Ets Domain Family	ETS1	233	-6.124							Ets Domain Family	ETV6	344	-5.524
BetaBetaAlpha-zinc finger Family	KLF16	2126	-12.733							Myb Domain Family	MYBL1	8761	-6.112							BetaBetaAlpha-zinc finger Family	SP4	534	-5.517
Hormone-nuclear Receptor Family	NR2F6	41151	-12.643							Loop-Sheet-Helix Family	TP63	3302	-6.072							Ets Domain Family	ELF3	1707	-5.511
BetaBetaAlpha-zinc finger Family	KLF14	1163	-12.537							Leucine Zipper Family	JDP2	191	-5.854							BetaBetaAlpha-zinc finger Family	SNAI2	6979	-5.497
BetaBetaAlpha-zinc finger Family	REST	24791	-12.425							BetaBetaAlpha-zinc finger Family	EGR1	1218	-5.834							Helix-Loop-Helix Family	HEY1	1714	-5.396
Helix-Loop-Helix Family	TCF3	7591	-12.408							Helix-Loop-Helix Family	MYOG	7766	-5.783							RFX Domain Family	RFX4	7774	-5.385
BetaBetaAlpha-zinc finger Family	IKZF1	16381	-12.295							BetaBetaAlpha-zinc finger Family	KLF16	2385	-5.73							Helix-Loop-Helix Family	MYC	3917	-5.382
Homeodomain Family	TEAD3	3443	-12.247							Hormone-nuclear Receptor Family	NR2F6	12094	-5.703							Helix-Loop-Helix Family	USF1	1942	-5.379
Leucine Zipper Family	NFIL3	3092	-12.231							RFX Domain Family	RFX1	12265	-5.697							Helix-Loop-Helix Family	BHLHE23	2836	-5.314
Hormone-nuclear Receptor Family	NR4A1	37477	-12.194							Hormone-nuclear Receptor Family	NR4A2	678	-5.651							Leucine Zipper Family	MAFA	4792	-5.314
BetaBetaAlpha-zinc finger Family	SP3	1462	-12.189							RFX Domain Family	RFX2	5063	-5.565							Helix-Loop-Helix Family	MYOG	4954	-5.258
Hormone-nuclear Receptor Family	HNF4A	35156	-12.013							BetaBetaAlpha-zinc finger Family	KLF14	833	-5.497							Homeodomain Family	PAX2	3753	-5.232
Homeodomain Family	HOXA9	12657	-11.953							Forkhead Domain Family	FOXG1	6408	-5.483							DNA binding homeobox and Different Transcription Factors (DDT) Domain Family	BPTF	8695	-5.077
Leucine Zipper Family	HLF	17081	-11.772							BetaBetaAlpha-zinc finger Family	BCL6	120	-5.382							Homeodomain Family	HOXC9	7716	-5.038
Forkhead Domain Family	FOXH1	34575	-11.534							MH1 Domain Family	SMAD1	2192	-5.342							BetaBetaAlpha-zinc finger Family	ZBTB49	972	-4.996
Homeodomain Family	MEIS2	39152	-11.416							Leucine Zipper Family	HLF	1864	-5.34							Helix-Loop-Helix Family	BHLHE41	1227	-4.955
High Mobility Group (Box) Family	SOX9	32763	-11.269							CP2 Transcription Factor Domain Family	TFCP2	1788	-5.336							Helix-Loop-Helix Family	TFAP4	8347	-4.819
Stat Protein Family	STAT6	34248	-11.25							Homeodomain Family	PAX1	980	-5.28							BetaBetaAlpha-zinc finger Family	KLF14	262	-4.748
RFX Domain Family	RFX4	24276	-11.211							Helix-Loop-Helix Family	TFAP2C	3424	-5.259							Helix-Loop-Helix Family	NEUROD2	2589	-4.677
High Mobility Group (Box) Family	HMGN1	2030	-11.175							Transcription Factor Family	E2F2	800	-5.211							Helix-Loop-Helix Family	TFE3	4133	-4.664
Helix-Loop-Helix Family	MYOG	27935	-11.004							Helix-Loop-Helix Family	HIF1A	4522	-5.189							RFX Domain Family	RFX1	2730	-4.596
Homeodomain Family	HOXC11	18155	-11							Leucine Zipper Family	BACH1	294	-5.172							Homeodomain Family	MEIS1::HOXA9	9895	-4.47
Leucine Zipper Family	ATF2	5540	-10.884							BetaBetaAlpha-zinc finger Family	YY1	347	-5.151							Leucine Zipper Family	MAFK	3543	-4.422
Ets Domain Family	SPI1	2465	-10.792							Transcription Factor Family	E2F3	943	-5.052							Leucine Zipper Family	NFIL3	3655	-4.34
Ets Domain Family	FLI1	8993	-10.725							Hormone-nuclear Receptor Family	HNF4A	5049	-5.014							Helix-Loop-Helix Family	BHLHA15	443	-4.299
Leucine Zipper Family	CEBPE	3443	-10.721							Helix-Loop-Helix Family	TFAP2A	4366	-4.992							Homeodomain Family	TEAD2	205	-4.299
Homeodomain Family	NKX3-1	22335	-10.557							Leucine Zipper Family	CREB3L1	5649	-4.897							Leucine Zipper Family	ATF3	1632	-4.287
BetaBetaAlpha-zinc finger Family	SP8	838	-10.508							Leucine Zipper Family	CREB3	715	-4.872
Homeodomain Family	PAX1	27246	-10.444							Helix-Loop-Helix Family	TFAP2B	2956	-4.806
Leucine Zipper Family	CEBPG	2924	-10.395							BetaBetaAlpha-zinc finger Family	MTF1	6667	-4.738
Ets Domain Family	ETV1	10469	-10.366							BetaBetaAlpha-zinc finger Family	ZSCAN4	12279	-4.618
CP2 Transcription Factor Domain Family	UBP1	13103	-10.326							Helix-Loop-Helix Family	HES5	10805	-4.593
Leucine Zipper Family	CEBPA	26926	-10.202							DNA binding homeobox and Different Transcription Factors (DDT) Domain Family	BPTF	10668	-4.533
Transcription Factor Family	E2F1::TFDP1	26133	-10.194							Myb Domain Family	MYBL2	4498	-4.495
Leucine Zipper Family	ATF5	187	-10.189							Homeodomain Family	TEAD3	2013	-4.472
BetaBetaAlpha-zinc finger Family	ZBTB49	24547	-10.121							CP2 Transcription Factor Domain Family	UBP1	5811	-4.443
Leucine Zipper Family	CEBPD	2604	-10.09							Leucine Zipper Family	ATF4	652	-4.436
Runt Domain Family	RUNX1	6697	-9.976							BetaBetaAlpha-zinc finger Family	SP3	748	-4.416
Leucine Zipper Family	CREB3L1	12735	-9.941							Helix-Loop-Helix Family	SREBF2	263	-4.383
Helix-Loop-Helix Family	SREBF1	703	-9.803							BetaBetaAlpha-zinc finger Family	KLF13	1930	-4.34
Leucine Zipper Family	ATF4	3880	-9.674
Runt Domain Family	RUNX2	7953	-9.564
Leucine Zipper Family	TEF	28728	-9.486
Ets Domain Family	SPIC	4321	-9.428
Helix-Loop-Helix Family	E4F1	7931	-9.428
Homeodomain Family	NANOG	40455	-9.423
Leucine Zipper Family	CREB3	4978	-9.065
Loop-Sheet-Helix Family	TP53	23758	-9.018
NF-Y CCAAT-Binding Protein Family	NFYA	1608	-8.836
Homeodomain Family	TEAD4	7350	-8.583
Helix-Loop-Helix Family	TFAP2B	6429	-8.546
High Mobility Group (Box) Family	SOX8	30768	-8.536
RFX Domain Family	RFX1	19926	-8.447
BetaBetaAlpha-zinc finger Family	MAZ	1320	-8.424
Leucine Zipper Family	ATF7	3260	-8.42
Leucine Zipper Family	XBP1	11557	-8.415
BetaBetaAlpha-zinc finger Family	SP1	40998	-8.359
BetaBetaAlpha-zinc finger Family	ZBTB7B	3979	-8.356
Hormone-nuclear Receptor Family	THRB	30002	-8.215
Runt Domain Family	RUNX3	6702	-8.158
BetaBetaAlpha-zinc finger Family	ZNF143	248	-7.97
Hormone-nuclear Receptor Family	NR1H4	40279	-7.825
High Mobility Group (Box) Family	SOX21	11595	-7.798
Leucine zipper Family	ATF1	7107	-7.766
Transcription Factor Family	E2F2	1091	-7.656
BetaBetaAlpha-zinc finger Family	HIC2	41624	-7.278
CP2 Transcription Factor Domain Family	TFCP2	20571	-7.278
Homeodomain Family	MEIS3	12256	-7.25
Homeodomain Family	MEIS1	941	-7.241
Leucine Zipper Family	MAFB	33095	-7.085
Homeodomain Family	TEAD1	5690	-7.046
BetaBetaAlpha-zinc finger Family	KLF13	191	-7.026
Transcription Factor Family	E2F3	1006	-6.919
Homeodomain Family	CUX1	31265	-6.918
Helix-Loop-Helix Family	TFAP4	7679	-6.849
Cys4 zinc finger of nuclear receptor type	SF1	40610	-6.836
Forkhead Domain Family	FOXN1	8421	-6.81
Leucine Zipper Family	ATF6	7058	-6.776
BetaBetaAlpha-zinc finger Family	KLF15	1451	-6.746
Leucine Zipper Family	MAFA	24190	-6.724
Homeodomain Family	PAX8	2986	-6.711
Homeodomain Family	PAX3	1598	-6.586
RFX Domain Family	RFX3	2235	-6.507
Homeodomain Family	PAX5	1205	-6.486
Leucine Zipper Family	MAFG	9274	-6.381
Ets Domain Family	SFPI1	6071	-6.327
BetaBetaAlpha-zinc finger Family	EGR2	1634	-6.279
Leucine zipper Family	ATF2::JUN	2322	-6.259
Leucine Zipper Family	NRL	11090	-6.252
BetaBetaAlpha-zinc finger Family	EGR4	1730	-6.092
BetaBetaAlpha-zinc finger Family	EGR3	3238	-6.091
BetaBetaAlpha-zinc finger Family	EGR1	1539	-6.048
Hormone-nuclear Receptor Family	ESR1	4117	-5.865
Transcription Factor Family	E2F1::TFDP2	3112	-5.714
Helix-Loop-Helix Family	NHLH1	1180	-5.68
Homeodomain Family	IRX4	27003	-5.541
Homeodomain Family	MEIS1::HOXA9	36767	-5.453
Hormone-nuclear Receptor Family	RORB	8779	-5.281
BetaBetaAlpha-zinc finger Family,AT-hook Domain Family	PATZ1	2198	-5.234
Homeodomain Family	IRX6	34539	-5.208
Hormone-nuclear Receptor Family	NR4A2	3815	-5.123
DNA binding homeobox and Different Transcription Factors (DDT) Domain Family	BPTF	19626	-5.076
High Mobility Group (Box) Family	SOX5	31897	-5.047
Homeodomain Family	PAX4	731	-5.042
Helix-Loop-Helix Family	FIGLA	39514	-5.029
Leucine Zipper Family	MAFK	5190	-4.955
Helix-Loop-Helix Family	TAL1	6313	-4.923
RRM	CPEB1	2063	-4.856
BetaBetaAlpha-zinc finger Family	HINFP1	2357	-4.693
Homeodomain Family	POU5F1P1	1491	-4.655
RFX Domain Family	RFX2	692	-4.65
Homeodomain Family	POU2F3	1487	-4.576
Ring finger domain family	BRCA1	910	-4.544
BetaBetaAlpha-zinc finger Family	ZIC3	682	-4.502
Forkhead Domain Family	FOXP3	35140	-4.477
Homeodomain Family	TGIF1	41052	-4.426
Helix-Loop-Helix Family	SREBF2	1175	-4.409
BetaBetaAlpha-zinc finger Family	BCL6	13825	-4.339
Homeodomain Family	TGIF2LX	34627	-4.243
Myb Domain Family	MYBL2	14553	-4.073
Homeodomain Family	HOXC9	36442	-4.06
Transcription Factor Family	E2F6	3122	-4.01
Homeodomain Family	HMBOX1	34723	-3.893
Hormone-nuclear Receptor Family	NR2E3	3089	-3.761
Homeodomain Family	SIX5	547	-3.707
Helix-Loop-Helix Family	HES1	325	-3.678
Transcription Factor Family	E2F1	5544	-3.675
Helix-Loop-Helix Family	OLIG1	645	-3.668
Homeodomain Family	HOXA6	65	-3.553
Transcription Factor Family	HSF4	40655	-3.547
Helix-Loop-Helix Family	BHLHE23	783	-3.408
Hormone-nuclear Receptor Family	ESR2	1741	-3.277
BetaBetaAlpha-zinc finger Family	IKZF2	30827	-3.245
Hormone-nuclear Receptor Family	NR2F1	116	-3.239
GTF2I Domain Family	GTF2IRD1	24415	-3.223
Helix-Loop-Helix Family	BHLHA15	112	-3.219
Helix-Loop-Helix Family	MESP1	1718	-3.211
Homeodomain Family	POU3F4	1396	-3.146
BetaBetaAlpha-zinc finger Family	ZIC1	371	-3.136
