# Supplementary material for: Epigenetic and transcriptional analysis reveals a core transcriptional program conserved in clonal prostate cancer metastases
Source: Mol Oncol. 2021 Mar 11;15(7):1942–55. doi: 10.1002/1878-0261.12923 (PMC8253095; doi:10.1002/1878-0261.12923)
Supplement: Supplementary file 6 — Table S2. Genes associated with H3K27ac‐positive sample selective AR sites and their respective Ingenuity Pathway Analysis Top Canonical Pathways and Upstream Regulators. [file MOL2-15-1942-s005.xlsx]

## Sheet: gene lists
Genes associated with H3K27ac-positive sample selective AR sites
M45_HLN	M5_Liver	M38_PLN	M40_Lung
TXNRD2	MAML1	CSNK1D	EIF5
KLHDC2	LONRF2	METTL9	PACSIN2
ATP6V0A1	KIAA0556	ZBTB1	TES
RNPEPL1	NAALADL2	DENND4B	CXADR
PCBD1	AACS	LRCH4	USP7
CARHSP1	SRGAP1	FBXL3	PTPRJ
ZFYVE21	NSMAF	PIK3R4	CREBBP
ZNF623	MAPK3	INTS8	SBF2
PSME3	HYAL2	CTSO	EPS15
NPTN	BCAR1	LRRC8B	DAAM1
DGKA	BRD3	ZRANB2	AGFG1
SLC39A1	APPBP2	HECTD3	PUM2
SMU1	NFATC4	PAWR	CHD6
ETF1	YPEL2	OGFR	LAMA5
UBA5	GLS	ANXA3	PLXNB1
RUVBL2	ZSWIM6	LNX2	MYCBP2
ANP32A	ANKRD13B	ELMO2	HLA-DRA
PPP1R9B	SRI	MAP3K3	FGF7
ANKRD13A	SLC25A13	AXIN2	NRIP1
FHOD1	BFAR	MIS18BP1	KDM5B
PPM1B	FIS1	TPCN1	SOX4
NADK	FBXW8	USP3	TMEM123
RPL7L1	EEF2K	PGM1	MLPH
ZBTB7B	NPDC1	HIGD1A	ITGAV
CHMP2A	ZFYVE21	SNAP23	H2AFY
RASSF6	PLEKHH1	HPS5	RPS3A
F2RL1	MAP2K3	YPEL5	FOSL2
TMEM141	AHNAK2	LRP6	PDCD4
DNAJB12	SKAP2	EPM2AIP1	ZFHX3
PSME1	MAN2C1	GRHPR	HNRNPF
PHIP	TXNRD2	BAHCC1	ZNF652
BCL9L	PDZRN3	ZNF827	ITGB5
DNAJB11	ATP6V0A1	L3MBTL2	MLLT6
LIMK2	XPO4	ZDHHC7	SCRN1
PAIP2	POLR2E	TUBGCP3	VPS26B
HDAC7	MAF1	RNF130	FBXO32
GTPBP1	TMCC3	PCID2	GMDS
WIPI1	CTDSPL	NGDN	JUP
RXRA	OTUD7B	PDE3B	C1orf116
CHSY1	INO80D	CCM2	PARP1
MLLT3	NPNT	ANG	GPT2
KLHL5	PLEKHG3	TRAFD1	MCM3
CSRNP1	ADAMTSL1	TSPAN5	SLC45A3
RFX7	COPG2	DENND4A	SLC25A3
HEBP2	ACADL	KDM6B	RNF43
ANG	PUS7	GMFB	SLC25A6
PPP4R2	JAGN1	USP38	FAM3B
CCDC57	PGM2	YES1	EHF
PRPF40A	ZDHHC20	RNF141	ENDOD1
SS18	MRPS23	PKN2	RBBP7
PDHX	ZNF277	RASSF6	COBL
TOM1	AKAP8	KCMF1	KDM5C
KARS	RGP1	BFAR	DEK
HMGN1	CEP104	RAB21	SERINC5
ANXA7	NCLN	CMIP	MAPKAPK3
SEC23A	ANAPC13	TAB3	NT5DC2
USP48	STUB1	PFKFB2	HNRNPM
TNIP1	TMEM141	RALA	MYC
RNF13	RER1	FBXW4	CDC42SE1
WWP1	NFYA	DPY19L3	FOXO3
MDM2	COPS7A	ZC3H15	HGSNAT
HIST1H2BD	TRIM14	STX3	RGS2
RNF169	SAMD4B	KLF5	ACSM1
SLC5A1	SRF	TSPAN13	TOM1
ATP7B	NUTF2	MXI1	STK39
ENSA	CSNK1D	PLEKHH1	NIPSNAP1
APPL1	GRB10	MAPK9	MCCC1
GK5	OSBPL3	DYNLT1	IFNAR1
EIF4A3	PAWR	SNORD9	OGDH
AKT2	LCLAT1	RAB27A	NAP1L4
PDPK1	PPP3R1	SETD1B	DLST
HNRNPAB	ZC3H7A	ERN1	SNRPB
AMACR	NFATC3	FAM120B	HIST1H2BK
HIST1H3C	PDZD8	LTN1	KRT19
TRAF4	RPRD1B	ZNF592	CCDC88C
CCDC88C	CEP57	ETF1	SEMA3F
BAIAP2	USP37	RPRD2	PRR15L
STIP1	RUFY3	STK3	TOP2A
RNF187	R3HDM1	OTUD7B	UQCRQ
CDK16	PAG1	SACM1L	PRDX3
RASSF3	CSRNP1	TARS	IKBKB
PRKCD	CDKN1B	NHLRC3	BAZ1A
SYNJ2	ABCE1	TPD52L2	AKAP1
LPGAT1	ZFYVE16	SEC23IP	EPHA4
KPNA4	SVIL	TGFBR1	TMEM8A
TACC2	BRAF	MYO10	SGPL1
PDS5B	CDK19	RPRD1B	SBNO1
DCAF7	MLLT3	SNORA53	LONP2
EPHA4	SH3BP2	C3orf58	SKP1
IMPDH1	HIVEP2	TWF1	DOCK5
MYC	TTC6	TBCA	HBP1
SERPINB6	CLASP1	KAT2B	NFKBIA
SYNGR2	LENG8	CPEB3	FRYL
C1orf116	FAT4	OSGIN2	HPS4
CDK12	SPRY1	SNORA24	AMOTL1
HOOK3	GADD45B	CHURC1	GOLPH3
EIF5	ZNF682	NDUFV2	ABCC4
FAM208A	BEND4	TMEM192	ZZEF1
QKI	TXNDC12	AMZ2	ITPR3
ICAM1	EIF4E	FUT8	WASF2
CD59	KIAA0355	PAIP2B	FNDC3A
C11orf58	C1QTNF6	CGN	HMGB1
GLUD1	ERV3-1	MYNN	EIF4A3
MGST1	PRNP	PRPF39	PPP1R15B
SET	RASA2	SLC1A1	RPS6KA2
DNAJB1	ZNF626	ZBTB7A	EIF2AK4
NFIA	WRN	ST5	GK5
CIRBP	CHMP4C	GEMIN5	TBRG1
ZBTB38	SMAD9	RAI1	MFSD6
PRDX6	KIAA0754	IST1	RALBP1
ITPR3	MTFR1	RXRA	ZC3HAV1
SATB1	SLC9A7	MEF2A	PNP
PLXND1	RNF135	LUC7L3	CERS6
MT2A	CAMSAP1	HDAC7	ADH5
COMTD1	MECOM	DPP8	NDUFB4
APAF1	TPRN	REEP3	NPTN
DENND4A	ZBTB42	CRIM1	PHF12
PPP1R18	B4GALT4	REV1	TOB2
MECOM	CCDC136	CREBRF	HLCS
VASP	DTNA	BCL6	CHMP3
ATP1B1	MAML3	LARP1B	SEC14L2
DDHD1	MAP2	YTHDF2	TRPV6
TRIM8	ODF2	MLH3	GSTT1
SLC2A10	ADARB1	KDM2B	HIST1H4J
PIK3C2B	PSMC6	LONRF2	CYTH1
C5orf24	SETBP1	RIMS2	KIF21A
THRB	SNORD23	KAT6B	SMYD2
HEXIM1	CSPP1	MGLL	CES2
CCP110	NFYB	THRA	SLAIN2
BCL3	THAP4	PBXIP1	ZNF395
TBK1	SSBP2	BAG3	RHPN1
BTG2	SLC36A1	PPP1R3B	CSGALNACT1
NCBP1	ERCC1	DDX3Y	MTMR12
PPTC7	DDHD1	CDKN1B	CLPTM1
CPEB2	NFIC	CLK3	SLC5A1
STX4	LDB1	CNOT8	STXBP2
RNF44	NSFL1C	MBNL2	CYP4F8
AGTRAP	FNBP1	PDLIM1	RDX
PNRC2	NOTCH1	TP53INP1	TMEM87B
OSGIN2	ARL4C	SLC5A6	DECR1
KAT2B	PPARA	GOLGA8B	VDAC1
HSPA4L	RNF144B	ERRFI1	SUCLG2
AAAS	PDLIM1	PHF21A	FAM107B
SLFN5	BNIP2	MLLT3	YTHDC1
POC1B	CHMP4B	SLTM	MTA3
C1QTNF6	CDC42EP3	CPEB4	GPBP1
ISCU	STRBP	FAT4	TBC1D8
POGLUT1	UGCG	FMOD	ZBTB16
FAM118A	RASSF2	PLXDC2	STIM1
CAP2	CD82	MS4A7	FAM162A
SP2	SPIRE1	FOXO1	CRK
ARID5A	EEPD1	WASF3	NUP50
PNKP	CDK14	MPG	STAU2
PHF13	PHPT1	STYX	TXNRD2
PTK6	SLC30A1	LIMK1	UBE2G2
ID3	PGM1	DTNB	PCBD1
MAFB	SDC2	ESRP2	METTL3
SLCO1B3	TRA2A	ARNT2	ZNF587
CREM	FAM3D	SPECC1L	KBTBD2
MRAS	TBCA	BMS1	CHKA
PRKD1	KAT2B	MTAP	APPL2
LSM5	EAPP	CEP68	RAB27A
ZNF512B	C8orf59	SPRED2	PRPF19
PLEKHH3	LMLN	PRR12	MAP4K5
DECR2	SPICE1	GHR	AXIN2
INPP5F	MEGF9	CTNNBIP1	PIP5K1A
FBXL14	ZNF350	SCIN	FLCN
UVRAG	RUFY1	POLR3A	ETV3
TET3	PELI2	TRERF1	CLEC16A
SLC12A9	TRIM3	MAP2K7	ARHGAP29
ZNF629	PIGR	OXCT1	ARHGAP31
TRIM47	HOXA13	VPS37C	ZXDC
USP13	HEBP2	CELSR1	DAZAP1
ESRP2	MXI1	CAMK2G	GLIPR2
KEAP1	RNF141	THYN1	PCYT1A
RIPK1	RASSF6	PPRC1	CLMN
TP53I13	RAB6B	TMC4	CXCL17
USP39	FOLH1	ADCY2	WTAP
ZNF436	SLC2A1	B4GALT3	CSTB
MIB2	ALDOC	ZBTB42	GTPBP1
RHBDF2	KLF11	AGBL5	B4GALT5
TSPAN4	SERTAD2	MAML3	ARHGAP12
NAB1	SNORD93	ZC3H4	TIA1
ADSS	ZNF131	DGKZ	AMACR
PPM1M	SNORD63	SRCIN1	SLC7A5
CACFD1	CHORDC1	LBR	RHOT1
WDR5	ST3GAL1	LRRC1	REV1
HEBP1	ATXN1	CACFD1	CRIM1
CDK2AP2	LGALS3	NWD1	ZFP36
TMEM134	PCCA	PCGF2	ZNF682
TBC1D10B	RIN2	FZR1	CYR61
KAZALD1	KLF4	SLC9A2	MLLT3
FBXO31	FBRSL1	SETD1A	SPOPL
ECI1	SDCCAG8	DCUN1D4	PAG1
SLC19A1	MBD5	PKP2	PLK2
PCYT2	RNF19B	ADSS	ABLIM3
TFEB	FLNC	CCDC115	FOS
SLC9A1	VASP	KIFC1	WSB1
SIX4	FGD6	DTD1	SMOC2
ZC3H4	FBXO38	CDKN2A	CTSK
MAML3	HMGCS2	HEBP1	MSI2
GFM2	ANKZF1	LGR4	SIX1
ACSF2	CPEB4	AEBP2	PRDM4
BTBD3	NFIL3	NT5DC1	ELOVL6
ALS2CL	SLA	MRPS23	RRP12
ZBTB7A	TGM4	SQLE	SIX4
RAI1	MRPS28	PSMA1	PRSS8
PPP1R15A	MSMO1	SEPHS1	ZBTB42
UHRF1BP1L	CLDN1	HIST1H2BN	ZNF672
SNORD82	PROS1	SENP3	ACE
NFIL3	NMD3	ATAD3A	COL4A3
SOCS3	RNF20	ACY1	MTMR9
CAMK2D	JMY	SUPT4H1	ZNF839
CAV1	HS2ST1	BUB1	PRKRIP1
LMCD1	MAPKAPK2	PRR4	TBC1D22A
SERF2	ZC3HAV1	GSTA4	ITGB8
MKNK2	HIST1H2BD	MAP3K9	TAF5L
CHD4	FAR1	HRAS	SFXN5
TBX3	HIBADH	COMMD7	ORAI2
SLC26A3	PDE3A	PSMB2	MPZL2
SPDEF	SUDS3	GPC1	KIF5C
CRAT	PIK3CB	TPRN	SLC35B4
CDK6	ZDHHC5	ANKMY1	PLEKHO1
PTMA	HMGCR	RGS3	DNASE1
RRBP1	CBX4	GTPBP10	POLR2M
CD44	ALKBH5	FAF1	VASN
RPN2	COX7A2L	RNF24	BCL2L11
CALM1	TSPAN8	RASA1	ZNF703
RAB7A	MAPKAP1	KAT5	NME1-NME2
TC2N	ENSA	TIMM17A	SORD
SCARNA2	NANS	TK2	PSME2
MLLT6	UBE2I	GREB1L	ADAM17
ZMYM2	GNAQ	CREBZF	TINF2
HSPB1	RASEF	NR2C2	EVI5
BRD2	PACS1	WDR27	RASA1
HNRNPF	APH1A	NSMAF	UBQLN2
MDK	PHB	BRD1	TRIM8
SLC25A6	ATP7B	CREBL2	CDC42EP3
TET2	UBE2E1	LDB1	FAF1
EIF5A	ZNRF3	VPS54	TCF7L2
PPP1R1B	GATA2	NSFL1C	THRB
TRIM28	ITPK1	FGFRL1	STK40
PTBP1	DCAF11	LZTS2	ATL2
CTDSP2	SLC37A1	UBQLN4	ATE1
BAZ2A	PEG10	MED22	PFDN1
ARFGAP3	GLB1L2	MTHFR	TULP3
TGOLN2	MAP3K1	NUDT16	KIF26B
NOTCH3	RBM27	MCRS1	DEPDC5
RHOB	TUSC3	TSC22D2	RAB40C
BHLHE40	FOXJ3	EML3	KIAA0754
C1S	CNOT7	CDC25B	KAT2B
NNMT	CITED2	ARRB1	ZNF280D
FDFT1	PCNP	SCPEP1	MYNN
NKX3-1	WWP1	CHKA	RAB20
PRKDC	SMAD5	TAF10	MRPL9
PLEC	ETFA	APPL2	LYPLAL1
RPL36	ITGA6	RRP15	ATXN3
RPS5	POLR1A	CARM1	TCP11L2
TMPRSS2	SLC25A29	SPATS2	RHBDF1
HIST1H1C	SH3BGRL3	MRPS16	CACNA2D1
NUP210	TEX264	AP3M2	LRRK1
LAMB2	RNF41	PI4K2B	FAM160B1
PLXNB2	TRIM27	PM20D2	DHX29
SIM2	GK5	GGCT	IRS2
RNF213	NAPA	SUSD2	CYB5D2
ACSL1	ALDH3A2	NDUFS8	SCRN2
SNORA68	KPNA1	TM7SF2	ERLIN1
SERPINA1	RPS6KA2	MRPS24	RASSF1
SNORA48	IRF2BPL	IP6K1	TSTA3
RPL8	ANKRD40	H2AFJ	POMGNT1
ALDOA	SLC7A8	HMOX2	ACADL
TMBIM6	KIAA1522	COMT	PEX26
SERPINA3	PPP2CA	SRI	DYNLT1
FASN	ANKRD10	POLR3E	LBH
RNF126	SLC4A7	CHID1	KIAA0040
FAM213B	SIRPA	PKMYT1	HOXA13
TATDN1	TCERG1	PCBD1	MSMB
IGF2BP2	RBL2	N4BP2	HOXA11-AS
BMPR1A	FGFR1	SUGP2	ZNF350
SMAD7	ATP1B3	SNAP29	GPD1L
UNC50	NEK3	SLC35C2	ESRP2
METTL23	SERINC5	MRPL38	GSTA4
TMEM205	CCND1	KAZALD1	KAZALD1
RNF34	SOCS2	SLC19A1	TRERF1
TP53RK	MAPKAPK3	MBD3	TSC22D2
MPND	BAIAP2	HMG20B	ZNF697
PPP1R35	RFX3	TTLL7	MAVS
PITPNM1	MTOR	COPS7A	PIK3R3
TLE2	ATP9A	SLC39A8	DANCR
TADA2A	HMGN2	SCAMP3	ABRACL
HPS6	DPP7	ZNF589	ADAMTS8
ORMDL2	GPX4	AIMP1	MMP15
RARG	CSNK1E	HIST1H2BO	TMEM11
KLHL22	EDF1	YIF1A	WIPF3
TYW5	ARHGAP18	GDE1	TELO2
EFCAB2	CDC5L	CES3	FAS
PHF11	SRPRB	SLC37A3	ACSS1
KIAA1257	RNF187	SEMA4A	TAMM41
MARK1	SYMPK	MYD88	PYGO1
TRDMT1	GSR	RORC	TAGAP
FAM84A	HIST1H2BG	ARHGAP27	DECR2
GTPBP3	PRKCD	DACH1	ZNF768
GLRX2	SNORA80B	UBXN1	PGAP3
HDDC3	RALY	ZNF770	DNAL1
LCMT2	PACS2	SCARNA1	ALDH4A1
ARMC5	NUFIP2	FOLH1	ATP2C2
MRPL36	EPHA4	ARG2	PPARD
SUPT3H	TMEM245	SLC50A1	CDCA4
MBLAC1	PRKCH	CNNM4	EXOSC7
ZNF48	ECH1	UNG	EPC2
FOSB	MTCH1	SMPD1	NXPH4
OCEL1	GALNT2	IFT46	HIST4H4
FOXC1	CDC42BPA	HOXA11-AS	ZBTB2
STK19	PCMTD1	KCNN4	REXO2
PDE6A	CBS	PPP1R14B	JPH1
ZIC2	ATAD2	HIST1H2BH	SMPD1
RILP	MON1B	CMTM4	TMEM101
SLC9A5	SPTBN2	SRPK1	FAM19A2
MAGIX	LPCAT3	PCF11	ZDHHC21
MFNG	SLC22A23	ACSM1	TIMM10
ZNF491	RAB3IP	PHF10	CDT1
TRMT12	NT5DC3	SYNRG	TEF
SHF	LIMD1	TCF25	MED20
GPT	SLMAP	GNAQ	GTF2E1
C8orf58	SIPA1L1	QSER1	ZNF273
TWIST1	DDI2	MCFD2	TIGD5
CBX8	LRPAP1	ACADSB	CENPM
EGR3	RERE	RFC1	HIRIP3
NR1D1	BAZ1A	PACS1	PDP2
CMAHP	PTPN13	TANC1	ILDR1
LOXL3	S100A11	PRKAR2B	VSIG10
NR4A2	PRKAR2B	PRDX6	ZDHHC23
NOTUM	USP47	MSL1	PIGM
FGFBP3	BRI3	SLC44A2	PLA2G4F
MIP	KCTD20	SYNCRIP	E2F3
PIGL	GOLGA2	NFE2L2	GLB1L3
NOXO1	AHCYL1	TRPC4AP	SPTB
SLC47A2	CAB39	NT5C2	VILL
OGFOD2	CYP4F8	CDK5RAP3	NAPEPLD
SOX21-AS1	TNIP1	ARL8B	SAMD4A
BFSP1	MRPS25	ALDH9A1	CBR3-AS1
GSN-AS1	RABGAP1	RASEF	C2CD2L
HOXB2	MKRN1	UBE2E1	ADORA3
CHKB	ATP6V0E1	ARHGAP18	PHKG2
TM9SF1	GNG12	DECR1	GLI3
KCNN1	SKIL	QRICH1	TTC19
SCARNA16	PPA1	ACVR1B	PIGC
MIR21	NT5C2	OTUB1	ZNF611
HSD17B14	DDX1	PDE3A	CYP2R1
UCA1	COX6A1	GPD2	GLIS2
CDHR2	TRIM24	TXN2	CASP6
GEMIN8P4	TMC5	SPATS2L	CPNE4
CBLN3	F5	HIBADH	NR1D1
GSTA3	HBP1	UBE2N	DUSP4
	KLF6	PAICS	CORIN
	RBM5	C8orf33	PRR14
	WDR26	MED24	TRADD
	EPS15	DNAJA3	DIMT1
	EML4	PRDX5	CACNA1D
	MAT2A	USP25	DGKH
	NFIA	SMAD5	MYO1G
	GARS	UGP2	TGFB2
	RTN4	P4HA2	ETV5
	MYO1B	ITCH	LRCH1
	H6PD	MAP3K1	SEMA3E
	CAPZA1	VPS8	SLC16A6
	ARFGAP3	FNIP1	EGLN3
	ALDH1A3	GNA13	SH3D21
	CLDN12	FOXJ3	TP53TG1
	OPHN1	CNOT7	PTGER4
	SERBP1	VDAC1	KCTD21
	BBX	RDX	WDR91
	CPNE3	TUSC3	FSTL3
	GTF2I	FAM107B	HBEGF
	TAX1BP1	UACA	RNF122
	CKB	MDH1	TPBG
	ELF3	LGALS1	FAM53B
	ITGA5	SMARCA2	BAHD1
	DNAJB1	OSMR	ZXDB
	PLK2	ATF3	GANC
	DENND3	ATP1B3	KITLG
	CLK1	FRYL	PXDC1
	STOM	AMOTL1	ALPL
	SLC2A3	IQGAP2	GEM
	KRT12	SEC23A	ID1
	PTTG1IP	INSIG1	MKRN3
	TMEM123	ANKRD11	FBXO48
	YWHAE	SRRM1	ABHD12B
	NCL	SECISBP2L	SPTSSB
	HNRNPC	UBR2	GPR68
	RPS7	AHCYL1	SERTAD3
	FOXP1	SEC24A	TIMM22
	FAM129A	ZNF91	SERHL2
	QSOX1	NFIA	SERTAD1
	IMPAD1	MAN1A1	PACRG
	ESYT2	RTN4	PIGW
	SETD7	STAT2	TMEM42
	EHF	INTS3	HNF4G
	NRIP1	PPP1R12A	NPAS3
	ZBTB10	NCOA3	KIAA1328
	SETD5	CAPN2	SLC52A3
	SOX4	MPZL1	LNP1
	PCM1	LTBP3	TMEM185B
	SNORA66	PBX1	NEK10
	ITM2B	CIRBP	VEPH1
	AGR2	SP3	SLC22A4
	TBX3	RREB1	ZNF570
	CD46	TOB1	RHOH
	SLC26A3	PLEKHB2	FUT10
	DBI	ANKLE2	SELE
	BSG	RNF145	GSTM5
	ACTN1	HPS4	SLC25A18
	EIF4H	PTPRK	HHIPL1
	CALM1	SWAP70	MYL5
	AKAP9	PHC3	ADAMTS6
	HNRNPU	MARK3	FAM76A
	GNB1	IQSEC1	MFNG
	YWHAZ	ZFR	C17orf107
	UTRN	KIAA1324L	NLRC4
	TM9SF3	TAPBP	ZNF585B
	HIPK2	SATB1	ACAD11
	UBR4	ZHX1	LINC00278
	MKNK2	ARHGEF26	ZC3HAV1L
	PSCA	CTSH	TTC39C
	ATP2C1	PNPLA2	LAMTOR2
	TTC3	GALNT10	CYGB
	SIM2	TUBGCP6	GPR137B
	AKT1	EPN2	PTPN7
	DDX5	MAPK14	ADTRP
	COPG1	EIF2B5	MTTP
	PTPRF	TMCC1	ATG4D
	RPLP1	IDE	AKAP7
	TMPRSS2	PPP1R15B	KCNK1
	SFTPA2	CDK13	FAR2
	WNK1	NHSL1	HEXDC
	ADAM9	DCUN1D1	EIF4EBP3
	SNORD69	SEMA4B	DDX47
	LAMC1	CLMN	POLR3K
	MACF1	CTCF	MST1R
	VEGFA	KIF13A	SLC25A42
	ITGB1	STXBP5	TMEM128
	PDK4	WSB2	PACSIN1
	LDHA	RTF1	PPP2R5B
	ENO1	BCL9L	ZNF552
	NDRG1	PHIP	COL9A2
	TPI1	ENTPD4	BAG2
	TPD52	DENND1B	LRRC73
	SOD2	SYTL2	SHISA4
	BHLHE40	COTL1	TMEM229B
	PACSIN2	CXCL17	PCAT1
	SOX9	SNX13	MFSD5
	C6orf62	INO80D	DUSP14
	PPP6R3	LDLR	FAIM
	SNX9	MIDN	ZNF184
	AKT3	SLC24A1	CYB5D1
	PPDPF	NEDD4L	PLEKHF1
	ARID1B	TBC1D4	ISPD
	SPECC1	NPNT	LRRC69
	PDIA5	PLEKHG3	TNFSF8
	PTMS	DCBLD2	ZNF750
	CBX3	FYCO1	HAAO
	EIF3F	SP100	TSPAN19
	DLD	SLC22A5	CPNE5
	ST13	ALKBH5	ABCC11
	LMBR1	MAN2A2	HSD17B1
	KDM5C	MIPOL1	ASPRV1
	MYC	CBX4	LINC00243
	HNRNPM	GART	TRIM55
	NUP205	RPL7L1	KLHL38
	MYL12B	IP6K2	PHYHD1
	NUMB	PNP	C17orf82
	HOOK3	LIG3	C6orf226
	TJP2	CCDC6	EXOC3L4
	KDELR2	TRIM25	FAM83E
	FBXO21	VPS37B	C5orf47
	SUN1	TAF15	GZMM
	LPGAT1	SLAIN2	SERPIND1
	TACC2	TPP2	UMODL1
	MATR3	IREB2	TTC36
	TAGLN2	MAN1A2	MIR30D
	MED13	PPFIBP1	COX7A1
	PDS5A	HNRNPH3	TMED10
	MED13L	MYO1E	TTC3
	ZNF207	TIAL1	LCP1
	WDR6	ATP6V0A1	NUP98
	NCKAP1	STAU2	PFKL
	NIN	TSPO	RPS25
	LRRFIP2	RPS6KC1	MDH2
	ATP6V1A	TRANK1	CD46
	BPTF	RCBTB1	SLC26A3
	RHOBTB1	PPP1R10	YWHAZ
	ARID5B	CCND3	CCNI
	CDC42BPB	FBXO11	ANXA2
	THRAP3	LRIG3	ACSL1
	CALM2	DNAJB14	RGS1
	NCOR2	LRCH3	NDRG1
	FAM208A	DNAJC21	VEGFA
	PEA15	STK38L	PDK4
	EXOC4	DGKA	HERPUD1
	MYO1C	CSRP1	NFIX
	CLSTN1	STX6	LRIG1
	TMEM64	NR2F2	SPDEF
	SCRN1	PTK7	SIM2
	CD9	MAGI3	ALOX15B
	RBM47	SMU1	ADI1
	SLC45A3	WWC3	NUP210
	C1orf116	TEX2	RPLP1
	APEH	TBRG1	ELOVL5
	ZNF704	SHC2	XBP1
	EIF3B	MB	ZKSCAN1
	CHCHD2	SEC23B	FDFT1
	FGF7	HMGA1	NKX3-1
	SGK1	ZNF518A	FLNB
	FBLN1	TRPV6	KLK3
	ARNTL2	MARK2	HSPA8
	ADAMTS1	ZNRF3	KLK2
	ABCA1	DGCR2	SCD
	LAPTM5	ADRM1	FASN
	AKAP12	TRABD
	FSTL1	SH3BGRL2
	C1S	ACTR1B
	HDLBP	ZHX3
	DYNC1H1	PLA2G12A
	PDLIM5	COASY
	ALDOA	HIST1H4J
	PABPC1	DHX38
	HSP90AB1	MTA2
	ALCAM	DAD1
	ACTG1	DNMBP
	AHNAK	PTOV1
	UBC	TSPAN8
	NEAT1	SNORD58C
	GAPDH	H1FX
	MALAT1	SNX19
	RSBN1L	SLC5A1
	MTMR9	GATAD2A
	HTATIP2	POLDIP3
	ACSF3	SLC7A5
	BTG3	HIST1H4B
	TBKBP1	PFKP
	SLC35D1	PGM2L1
	FANCM	SLC2A1
	ACSS1	PFKFB4
	TMEM159	CDC45
	XXYLT1	LIPH
	MOCS2	MFSD10
	C17orf80	C1orf112
	ZDHHC4	TRAPPC4
	TAPT1	TNFRSF10A
	COX17	TOMM34
	CTBS	C1orf159
	PQLC1	ZNF43
	YIPF2	DDX50
	COMMD7	KLHL15
	ZNF525	C12orf29
	EMG1	USPL1
	TRPT1	ZNF787
	DHRS13	ZBTB39
	SNRPE	ZNF326
	COX16	POLR1C
	PTRHD1	FBXO22
	PPIL1	MKKS
	POLD1	ZBTB34
	FOPNL	EIF1AD
	GLTP	MINPP1
	EXTL2	TAGAP
	MTMR8	NEK5
	TIGD5	RFK
	UTP23	PRICKLE4
	HIST1H4A	ABCD1
	NOP16	PWWP2B
	UBOX5	NUDT22
	FLNB-AS1	RNASEH2C
	SAPCD2	ADAMTS3
	PKIA	FBXL14
	RPL26L1	APIP
	SLC39A4	B3GNT7
	ASMTL	SLITRK5
	PIAS4	FKBP11
	NAAA	SETDB2
	MAP4K2	ZSCAN21
	KCP	TESK2
	SAMD4A	VPS11
	PHGR1	E2F3
	DCAKD	GDPD5
	KLHL8	PMM1
	C6orf132	ZNF503
	NEIL2	TBC1D12
	PACSIN3	PCA3
	MICALL1	CDC42BPG
	CUX2	DIS3L
	CDR2L	NFATC1
	PPRC1	VSIG10
	GRHL1	GPR157
	MMP15	OSBP2
	RASSF5	CWC27
	SMAD1	RNF34
	EIF2B2	PARD6B
	SMAP1	SLC10A7
	SFXN5	FNDC4
	ADRB2	ZNF670
	ANKMY2	NDUFC1
	ARAP2	WDSUB1
	PVT1	RNF138
	BTN3A3	SETMAR
	FAM102A	RMI1
	IKZF2	DERA
	STXBP6	SHISA6
	C9orf152	NFKBIL1
	TBXAS1	CCDC130
	PTPN4	RNFT1
	SFMBT2	SFN
	PURA	HAGHL
	SF3B4	COIL
	SLC35A2	KLF16
	PLCD1	FAR2
	POLR2K	MYB
	GINS4	TMEM170A
	NDUFS7	SFXN4
	KLHL29	NFKBIE
	TOM1L2	DHODH
	C2orf72	PKIA
	ANKRD42	CSTF3
	MED25	BLOC1S2
	SREK1IP1	NFU1
	ARSA	TMA16
	DTNBP1	SMAD7
	PRKCA	DCTN6
	BBC3	CYP7B1
	TMEM222	TBPL1
	XRCC3	GLYATL1
	RUNDC1	RAD9A
	HUS1	FAM200B
	FKBP14	LYRM1
	SGK3	TRAF6
	ADORA3	PRIM2
	LRP4	SEH1L
	BCAS3	COMMD3
	C12orf29	AP5B1
	LYPLA2	SNX22
	RNF139	CCDC78
	CCDC71L	SPAG4
	IFT20	OGFRL1
	DNAL1	MNAT1
	CEP95	KLHDC4
	AKAP17A	RGS10
	CRYZL1	ZNF775
	SLCO1B3	GAS2L1
	GNB4	TMEM11
	RNF146	PRR5
	TRIT1	WDR12
	ZNF410	FAS
	YOD1	CENPN
	TBC1D17	NSMCE4A
	PTBP2	CXXC1
	RNF34	ZFYVE19
	SNAPIN	TRIM47
	TBPL1	DNAJC19
	PSMD9	RNF121
	KLHL2	MOB2
	GLIS2	DHRS7B
	SIRT5	KIF2C
	CASP6	SUGP1
	RNF138	EPC2
	ROGDI	NOL7
	TTC8	C14orf119
	AP5B1	TRAPPC2L
	SGPP2	COQ5
	PIGH	SNRPE
	TADA1	TMEM25
	GET4	MMP15
	RGS14	PMVK
	SRD5A3	SPIRE2
	FBXL15	NR3C2
	ZNF311	CDCA4
	ZNF524	MOXD1
	CA13	NARS2
	CRNDE	NPR3
	ENTPD3-AS1	DBT
	GPN3	NUBP1
	FUZ	HSD17B6
	PEX12	RIPK4
	ZC2HC1C	TCP11L2
	DNAJC30	ZNF720
	POLR3K	FOXRED1
	TRAPPC6A	PRKAB1
	YDJC	AZGP1P1
	RNF216P1	SMG9
	PDIK1L	ETNK2
	FAM220A	PSMD9
	APH1B	SHB
	APBA1	COG8
	TEAD3	ZFP30
	NCK2	TMEM136
	MED12L	RPH3AL
	VAMP2	CD3EAP
	IBA57	MFSD5
	ATXN7L1	TAF6L
	TLE2	TFF3
	PDGFB	ZMYND19
	PITPNM3	CDC25A
	GLYCTK	IL17RE
	PIGU	APOL4
	SPAG16	KANSL1L
	MPP2	MANSC1
	SYDE2	PLEKHA8
	OLFML2A	RAB40C
	BCL11A	NEDD4
	SGTB	RNF135
	SYT11	TMEM135
	HEPH	DPAGT1
	GAN	AASS
	ZNF143	HINT3
	PANK4	ATG14
	AGR3	FBXO28
	PLEKHF2	CPT2
	FBXO44	ARL5A
	MARVELD1	RAB2B
	SNX10	TMEM184B
	ZNF117	RASA2
	PCBP1-AS1	MTMR9
	JAK2	ZFAT
	B3GNT5	MCU
	DLL4	TSR1
	SEMA3E	ORC5
	JMJD6	USF1
	ATG16L2	PVT1
	ZBTB43	HECTD2
	GNAI1	PPP1R37
	EGLN3	PIAS3
	TMEM38B	SPTSSA
	SLC38A1	ACSF2
	FPR3	ZNF281
	CERK	SRSF8
	SNORA75	RAP2B
	CLIP4	TFCP2
	TFR2	ELK3
	FLVCR2	PCIF1
	IFT80	DCBLD1
	CASP9	DNASE1
	STK17A	GALM
	IER5L	KCTD2
	KCNAB1	PLA2G16
	ETAA1	CEPT1
	PXDC1	GJC1
	STARD8	COPS7B
	LPAR1	HMGN4
	CDON	ADRB2
	IER2	CDIPT
	RBX1	FADS2
	BPHL	LRSAM1
	PAX9	CRYBG3
	EFCAB11	MEX3C
	NUAK2	ETV6
	CCDC40	FAM53B
	ZNF34	SLCO1B3
	SNORA11B	LMAN2L
	CENPBD1	ID3
	AKR7L	RNF146
	UGDH-AS1	CAMLG
	LRRC40	ABCA5
	EPOR	FAM160B1
	CXCL2	SPRED1
	FABP5	SP110
	OXSM	AXIN1
	TM4SF4	RIN2
	AMTN	FRAS1
	SCARA5	KLF4
	SPNS2	BMP1
	DEDD2	DHX29
	PLCH1	KLF13
	SUPT3H	AFG3L1P
	PRRT3	SLCO2A1
	ZNF821	C3orf70
	IRF2BP1	NOSTRIN
	TYW1B	ST18
	C2orf69	ZDHHC14
	OSR2	RIMKLB
	OMA1	C9orf152
	GRIN1	BTBD3
	USP51	KLC2
	TMEM62	A2ML1
	ARHGAP8	PARP11
	ABI3	ROR1
	EVX2	COG2
	CORO6	ACE
	NR1I2	RRP1
	B3GAT3	FGFR3
	SLC22A4	CBR3-AS1
	DLX5	SAMD4A
	ENTPD2	CHAF1A
	GPR137C	ST3GAL2
	GALT	TET3
	SCNN1G	CDKN2C
	GPRIN2	DCAKD
	SLCO4A1	BYSL
	SPTBN4	CHST10
	SPATA17	H2AFX
	TDRD1	BNIP2
	WRAP53	PLEKHA1
	DPY19L2P4	PTCH1
	ABCB5	HEATR5A
	PPP4R1L	RBM26
	SLC9A9	CALCRL
	RARRES1	SLC30A7
	TMEM204	TFE3
	PMEL	PGS1
	XKR8	N4BP1
	LEP	HEMK1
	RGL4	STK40
	GBGT1	THRB
	ATP6V0D2	MAT2B
	ACYP2	TCF7L2
	MEIG1	PHACTR4
	C10orf95	MX2
	C16orf46	CASP4
	GDF9	ARHGEF1
	PMF1	ABI1
	WTIP	BTG2
	FNTB	NFIC
	ZC3HAV1L	CHMP1B
	AKTIP	ERAP1
	MTFP1	EPC1
	GADD45G	FNBP1
	GPR68	ARL4C
	BSND	CDK17
	SETD9	MIER1
	TAX1BP3	ZNF680
	CHKB	KLF11
	SNORA62	ZFAND6
	PDF	PRKD2
	SH2D6	STARD3
	MAP4K1	RAB13
	C12orf60	LMBR1L
	NUDT8	PLEKHO2
	ZFP90	KDELC2
	ZNF77	RARRES2
	TMEM60	PTPN2
	HES6	RAB20
	RAB3A	MAP3K5
	CCDC85B	PELI1
	TTLL6	MRPL9
	C4orf36	GSTO1
	C5orf34	NINJ1
	WEE2	PIK3IP1
	CD3G	PRICKLE2
	ADH7	IRS2
	PPP1R32	SH3BP5
	GPR37L1	CLCN6
	MIR21	NUAK1
	ARC	TRIM22
	CLDN8	CAV1
	PTGER2	SMAD3
	PCBP3	SPATA6L
	OSCAR	HNMT
	HEY1	ITPKC
	LENG9	CDKN1C
	HRC	MAP3K8
	CACNG4	COMMD1
	LINC00173	DTX4
	MIR4454	RSRC1
	GNLY	RHEB
	SYCE1L	NUDT9
	C8orf49	TAF4
	CAPN11	INVS
	GSN-AS1	PAPOLG
	C1orf226	IFT140
	ITPK1-AS1	FSTL3
	STAT4	NRARP
	C19orf24	ADK
	FOXJ1	XRCC3
	CDNF	LCORL
	IP6K3	ZNF398
	PRSS27	ASCC1
	ADAM2	MAPK11
	C2orf15	PRDM10
	LINC00167	SLC25A25
	SLC13A1	RASGEF1B
	FAM167A	GPR160
	EOMES	OCLN
	ZNF688	MTHFD2L
	TNFSF15	RNF8
	LPAR5	SLC37A2
	EDN2	DPY19L1
	GUCA1B	ZBTB41
	MIR30D	HUS1
	DEFB1	TRIM35
	TEX22	EPS15L1
	LDHC	ZNF627
	LINC00160	ZNF568
		USP6NL
		OSTF1
		SNX10
		IKZF3
		PRDM1
		ZBTB5
		AGR3
		ALPK3
		KLF12
		NFAM1
		GANC
		ZNF227
		METRNL
		TLE4
		SDCCAG8
		SYS1
		BAHD1
		FGD2
		ALDH2
		SNORD63
		ADAM8
		SNORD127
		ABCC3
		LAMB3
		GSDMB
		TBC1D2
		NPL
		IFITM1
		MATN3
		TMEM198B
		DONSON
		ME1
		SGMS1
		SLC26A4
		DHRS4
		CDC42EP2
		EYA2
		HPS6
		CHRNA5
		IFFO1
		IER2
		FAM133B
		GPATCH1
		CBR4
		SEMA7A
		ABCB6
		RAB33B
		PLEKHF2
		SLC18B1
		SLC25A45
		IER5
		CCDC30
		TRAF3IP3
		MDGA1
		FAM45A
		MPP2
		ZFHX2
		IGHMBP2
		PRKAA2
		IFFO2
		BTN2A2
		EPHA6
		PBLD
		GDF7
		ZKSCAN3
		EXOSC6
		PEX10
		PTPMT1
		ZNF467
		RSAD2
		OCEL1
		BCL2L12
		SNN
		PARP15
		IL11RA
		SLC38A9
		SPATA2
		LRRC28
		METRN
		IKZF4
		DOCK3
		GCNT2
		SCUBE3
		HAS3
		ARSB
		PLXDC1
		SLC7A6
		FANCA
		SYDE2
		PLEKHA4
		KLHL22
		PDE11A
		PRR3
		CDKN2AIPNL
		GTPBP3
		SBK1
		CALML4
		APLF
		HABP4
		PDLIM4
		VPS33A
		MED26
		PHYHIP
		IL2RB
		METTL21A
		RTN1
		SLC9A9
		GPR137B
		ABHD6
		CCDC107
		ID4
		SCARNA4
		SMPDL3A
		LOXL1
		FOXO6
		EBF2
		LMO3
		CAMKK1
		RND1
		SLC27A5
		TNFAIP8
		AKIRIN2
		UNC13D
		C2CD4A
		SYTL3
		DIMT1
		ISYNA1
		MBOAT1
		CXCL2
		TF
		LEAP2
		OSGEPL1
		UGDH-AS1
		RNF112
		BAMBI
		ZNF583
		AMHR2
		MAGIX
		TLR5
		MRPS31
		TBC1D10C
		PROX2
		TMEM218
		MAP3K14
		TIMM22
		ZBTB45
		WDR25
		SNURF
		SLC52A3
		SOWAHA
		RASIP1
		TRHDE
		ZC3H10
		HHIPL1
		ST8SIA1
		ZNF341
		SLC44A3
		C16orf70
		CDKN2B
		ANO9
		RUNDC3B
		CCDC40
		PCDHGA4
		GUCY2GP
		SLCO5A1
		ZFP82
		LRRC37B
		NUFIP1
		TRMT12
		MMACHC
		GBP3
		SYT17
		C9orf85
		CUEDC1
		ZNF611
		TTC23
		ZFPM1
		RPS26
		NUAK2
		HSD17B7
		TST
		KIAA1257
		MED7
		ANKAR
		BEND6
		DLEU1
		DLGAP2
		L3MBTL3
		NR1I2
		SLC22A4
		CDADC1
		TMC8
		ZNF668
		FAM111B
		MPPED2
		NPAS3
		SLC38A3
		MOGAT2
		TMEM116
		ARL6IP4
		RAD51
		GCHFR
		TMEM231
		APOO
		TXNL4B
		DCLRE1B
		CECR7
		C11orf1
		WNT7B
		ETHE1
		ZNF311
		GBAP1
		LIN7B
		PAOX
		KIF27
		TTC30A
		PPCDC
		CLCF1
		WBP1
		KDELR3
		HIST1H2AD
		GEMIN2
		TMEM187
		ZNF367
		MRPL1
		FBXO10
		CENPQ
		ZNF628
		MPV17L2
		LRRC73
		BAG2
		ORC6
		DAGLA
		BAD
		MTHFS
		P2RY2
		PDF
		MYPOP
		HTRA4
		TTC30B
		BCDIN3D
		ZNF576
		BSCL2
		AQP6
		LHX9
		C14orf93
		C4orf36
		BIK
		BCKDHA
		ASB4
		ITPKA
		OGFOD2
		ADRB1
		ENDOU
		FBXO48
		ST8SIA6
		MTFP1
		ZNHIT2
		TTC32
		RNASE2
		LYL1
		OPRK1
		USHBP1
		EDARADD
		POM121L2
		HTR7P1
		ANKRD31
		LURAP1L
		HOXC8
		SKOR1
		RFESD
		LMOD3
		CPNE5
		UBE2V1
		SNX32
		FCAMR
		TM9SF1
		SLC16A5
		LENG9
		PLEKHF1
		HAUS8
		CRABP2
		SAMD13
		FSCN2
		TSPY26P
		HRC
		POPDC2
		TDRD10
		GSTA3
		TMSB4Y
		GNB1L
		RRN3P3
		SIRT7
		HIST3H2A
		FOLR2
		DNAJC5B
		ITPK1-AS1
		KCNJ11
		IL5
		EFHD1
		KCNJ14
		HOXB5
		LINC00578
		PPIL6
		TMPRSS11E
		FAM83E
		PNPLA3
		STOML1
		MIR4720
		UBE2Q2P1
		ART4
		C7orf31
		RHOH
		FMO3
		VNN3
		CDHR2
		HEY1
		EGFEM1P
		AMN1
		CX3CR1
		TRAM1L1
		PANX2
		DYRK3
		TM4SF18
		TMPRSS3
		GPR156
		BEAN1
		GSN-AS1
		AQP2
		DLX2
		RANBP3L
		CD180
		CCDC13
		LINC00167
		BNIPL
		UCA1
		ETV4
		CLEC2B
		KLHL35
		MAGI1-IT1
		MIR30D
		RAD21-AS1
		GPR37L1
		CLDN8
		SERHL
		MIR21
		CDKN2B-AS1
		COL18A1-AS1
		SLC5A2
		BMP5
		PLA2G3
		CAGE1
		LINC00426
		ZNF688
		NOBOX
		DDN
		DNMBP-AS1
		ZNF503-AS1
		NKAPL
		CCK
		KLHL38
		SLC22A18AS
		CRIP1
		RFPL1
		LRRC37A5P
		PCDHB1
		ANKRD35
		PIRT
		CBLN3
		RNF138P1
		FXYD1
		NME2
		LINC00160
		MIR16-2
		PPP6R3
		RAF1
		PTPRJ
		HIVEP1
		PACSIN2
		STAU1
		PUM1
		CDK12
		DNAJC13
		SNX9
		AKT3
		DCTN1
		FAM129B
		CYB5A
		UQCRC2
		PTGES3
		SKP1
		CXADR
		DLD
		CAPZB
		CORO1C
		FAM208A
		EWSR1
		MBTPS1
		COPB1
		CDC42SE1
		ENAH
		GALNT2
		MYO1D
		LMBR1
		YAP1
		CCDC47
		UBE2D3
		IFNGR2
		NUMB
		HNRNPA1L2
		MEST
		PCBP1
		KLF6
		RALGAPA2
		CDC42
		TRIP11
		SRSF6
		NBN
		AHCTF1
		FYTTD1
		EEF1B2
		TMC5
		DOCK5
		SCARB1
		IFT57
		PRR14L
		DCAF5
		ACAP2
		KIAA1147
		IRF2BP2
		TMEM131
		ZNF148
		ZMYND8
		TMEM30B
		RB1CC1
		PDS5B
		TUG1
		EFR3A
		FAM168A
		NT5DC3
		SLMAP
		PTBP3
		RERE
		ARL6IP5
		CMTM6
		ATP9A
		RFX3
		ARF4
		DNAJA1
		SLC39A6
		BAIAP2
		PRDX3
		VPS41
		DHRS7
		REPS1
		HIST1H2BC
		NIPBL
		TNPO1
		NCOR2
		BRWD1
		EML4
		MYH10
		CUX1
		PPM1A
		LAMA5
		PPP2R5C
		PHF8
		COBLL1
		NCOA4
		CLIC1
		TBC1D9B
		CSNK1A1
		CKAP4
		NIN
		LRRFIP2
		KIF13B
		IGFBP2
		BAZ2A
		TNFSF10
		SP1
		ALDH1A3
		PAK2
		BMPR1B
		MAPK1
		CPT1A
		UBE3C
		SLC39A9
		GMDS
		CYB5R3
		NDST1
		PDXK
		ARID5B
		ESRP1
		RNF10
		PTMS
		SSR3
		TALDO1
		ACAD8
		PDIA5
		PPDPF
		SERPINB6
		TNKS1BP1
		ARID1B
		SYT7
		ATP11A
		SPTLC2
		PACS2
		ARHGEF37
		SHROOM3
		SLC2A12
		PPM1H
		C1orf116
		NAA50
		MARCKSL1
		MCM3
		CYB561
		GTF3C1
		GPT2
		MLEC
		ZNF704
		ERBB2
		CADPS2
		SNX1
		EIF2AK1
		VGLL4
		SIN3A
		MAPKAPK3
		PRCP
		NAP1L4
		TNFRSF1A
		PDHX
		MAEA
		SCCPDH
		SMARCE1
		FBXO9
		POLR2B
		CCT5
		AMD1
		GSR
		TMED3
		INPPL1
		NEO1
		NOLC1
		TRIM27
		SGPL1
		RNPEP
		ITPR1
		PPP1R9A
		PROM2
		NEK3
		SERINC5
		HMGXB3
		STARD7
		TRAK1
		TRAF4
		ST14
		CCDC88C
		CCND1
		RBBP7
		USP5
		ATAD2
		ADAM15
		GGT1
		SPTBN2
		AGPAT3
		MON1B
		SBF1
		RPSAP9
		ATXN10
		STEAP1
		RGS2
		PRSS23
		UBTF
		SNORA74A
		PERP
		TSKU
		MCM5
		AMACR
		U2AF2
		TMEM63B
		TMEM132A
		KREMEN1
		RAB3IP
		BBX
		CAND1
		YBX1
		DENND5A
		TAX1BP1
		ACSL5
		SOX4
		DDIT4
		EFNA1
		OPHN1
		P4HA1
		ODAM
		CAPZA1
		BNIP3L
		HK2
		HIPK3
		SURF4
		BCLAF1
		SFPQ
		THRAP3
		ARFGEF1
		NCOR1
		GTF2I
		PCM1
		SLC38A2
		HERC1
		ITM2B
		EMP1
		AHR
		PICALM
		MLPH
		CAST
		MKLN1
		ANKRD17
		SETD5
		ITGAV
		ARRDC3
		LAMB1
		IFITM3
		FOSL2
		NNMT
		ACTA2
		FGF7
		FSTL1
		DCN
		WSB1
		CLK1
		CCNL1
		NRP1
		SRGN
		TCF4
		PEAK1
		ARGLU1
		KLF9
		PDGFRB
		LTBP2
		PHC2
		ZFAND5
		GSN
		NR4A1
		PDCD4
		GOLGA3
		TJP1
		USP34
		ANXA5
		SCAF11
		XRCC5
		FAT1
		NBR1
		ZMYM2
		CAPRIN1
		PCBP2
		FAM198B
		HSPA9
		NRIP1
		ATP11B
		SDCBP
		ARCN1
		SLC25A6
		ANKRD50
		CTTN
		HNRNPF
		RBM3
		TNFRSF19
		DIAPH1
		PBRM1
		UBE2H
		PDCD6IP
		EIF3E
		CD47
		NPM1
		SMARCC1
		TC2N
		PTTG1IP
		RPL6
		RPL27A
		EDEM3
		ARHGEF12
		PIEZO1
		SETD7
		ILF3
		ITGB5
		BRD2
		KIAA0100
		ZFHX3
		MYO1C
		CLSTN1
		RNF43
		FAM3B
		TMEM64
		NFE2L1
		GNB2
		CNBP
		BAZ1B
		TBX3
		CD46
		TM9SF3
		CD164
		PRRC2C
		ACTN1
		AP1B1
		LARP1
		CALM1
		CHD4
		IDH2
		DLG5
		TRPS1
		VPS13D
		PPP3CA
		H1F0
		CDH1
		CNDP2
		NUP98
		PFKL
		EHF
		CCNG2
		TET2
		MYBPC1
		HERPUD1
		NFIX
		MICAL2
		DCXR
		PPP1R1B
		MUC19
		DAG1
		GOLGB1
		TBL1XR1
		HNRNPA2B1
		MYL6
		CCNI
		CTNND1
		ADAR
		ADAM9
		ANXA2
		SNORD69
		UBR4
		VCP
		SIM2
		SYNE2
		TMSB4X
		ANXA1
		RNF213
		UBR5
		STAT3
		LCP1
		OAZ1
		RPS9
		RRBP1
		SEL1L
		SERF2
		HSPD1
		CPD
		SNORD17
		ITGB1
		BHLHE40
		HIST1H1C
		FOXA1
		ELOVL5
		TMPRSS2
		ADI1
		LAMB2
		RDH11
		NUCKS1
		ARF1
		TUBA1B
		ZKSCAN1
		STEAP2
		RPS5
		ITPR2
		CDK6
		ATP2C1
		NUPR1
		SNORA33
		CREB3L2
		XBP1
		DDX17
		RPL23
		DSP
		RGS1
		TPD52
		ABHD2
		PDLIM5
		KLK2
		SNORA57
		HSPA8
		HSP90AA1
		ALCAM
		HSP90AB1
		RPL3
		CALR
		APLP2
		RPL4
		EIF4G2
		FLNB
		B2M
		MYH9
		CTSB
		COL12A1
		ACTB
		SNORA73B
		ACTG1
		NEAT1

## Sheet: Ingenuity Pathway Analysis
M5_Liver	Top Canonical Pathways	p-value	overlap			M5_Liver	Top Upstream Regulators	p-value
	Senescence Pathway	1.31e-09	12.4% 34/275				metribolone	5.55e-11
	Estrogen Receptor Signaling	1.11e-07	10.4% 34/328				beta-estradiol	1.78e-09
	Cardiac Hypertrophy Signaling	1.49e-06	10.8% 26/240				NR3C1	1.6e-08
	HIF1 Signaling	3.28e-06	11.2% 23/205				TP53	5.99e-08
							FSH	7.91e-08
M38_PLN	Top Canonical Pathways	p-value	overlap			M38_PLN	Top Upstream Regulators	p-value
	Germ Cell-Sertoli Cell Junction Signaling	6.38e-08	19.9% 34/171				HNF4A	1.35e-16
	Molecular Mechanisms of Cancer	6.56e-08	15% 60/400				ESR1	1.39e-16
	Sertoli Cell-Sertoli Cell Junction Signaling	4.9e-07	18% 35/194				beta-estradiol	1.43e-16
	Aryl Hydrocarbon Receptor Signaling	3.95e-06	18.9% 27/143				TP53	7.84e-13
	RANK Signaling in Osteoclasts	4.59e-06	22.5% 20/89				HRAS	1.11e-10
M40_Lung	Top Canonical Pathways	p-value	overlap			M40_Lung	Top Upstream Regulators	p-value
	MSP-RON Signaling In Cancer Cells Pathway	5.07e-05	9% 12/134				beta-estradiol	4.87e-10
	BAG2 Signaling Pathway	0.000374	14% 6/43				D-glucose	8.45e-10
	ILK Signaling	7.9e-05	6.8% 13/190				ESR1	2.42e-09
	Hepatic Fibrosis Signaling Pathway	0.000384	5.3% 20/378				dexamethasone	5.31e-09
	GDP-L-fucose Biosynthesis I (from GDP-Dmannose)	0.000503	100% 2/2				HI-TOPK32	3.73e-08
M45_HLN	Top Canonical Pathways	p-value	overlap			M45_HLN	Top Upstream Regulators	p-value
	Aldosterone Signaling in Epithelial Cells	5.56e-06	7.6% 12/158				TP53	1.06e-08
	EIF2 Signaling	4.09e-05	5.8% 13/224				bee venom	3.34e-07
	Glioma Signaling	4.63e-05	8.2% 9/110				GNAQ	5.45e-07
	Aryl Hydrocarbon Receptor Signaling	6.78e-05	7% 10/143				hydrogen peroxide	1.9e-06
	Small Cell Lung Cancer Signaling	0.0001	9.9% 7/71				CDK19	2.53e-06
